# Supplementary material for: Respiratory infection- and asthma-prone, low vaccine responder children demonstrate distinct mononuclear cell DNA methylation pathways
Source: Clin Epigenetics. 2024 Jul 3;16:85. doi: 10.1186/s13148-024-01703-0 (PMC11223352; doi:10.1186/s13148-024-01703-0)
Supplement: Supplementary file 2 — Additional file 2. Full list of IDEAL consortium authors. [file 13148_2024_1703_MOESM2_ESM.xlsx]

## Sheet: Sheet1
Project or Core	Last Name	Name	Degree(s)	Affiliation 1	Affiliation 2	Affiliation 3	Email	ORCID
Admin Core	Angelidou	Asimenia Angelidou	MD, PhD	Department of Neonatology, Beth Israel Deaconess Medical Center, 330 Brookline Ave, Boston, MA 02215, USA.	Precision Vaccines Program, Boston Children’s Hospital, Boston, MA 02115, USA.	Harvard Medical School, Boston, MA 02115, USA.	Asimenia.Angelidou@childrens.harvard.edu	0000-0002-6716-6561
Admin Core	Chang	Ana Chang		Institutional Centers for Clinical and Translational Research (ICCTR), Boston Children's Hospital, Boston, MA 02115, USA			ana.chang@childrens.harvard.edu	0000-0002-3787-4719
Admin Core	Kraft	Ken Kraft	PhD	Precision Vaccines Program, Boston Children’s Hospital, Boston, MA 02115, USA.			kkraftphd@gmail.com
Admin Core	Levy	Ofer Levy	MD, PhD	Precision Vaccines Program, Boston Children’s Hospital, Boston, MA 02115, USA.	Harvard Medical School, Boston, MA 02115, USA.	Broad Institute of MIT and Harvard, Cambridge, MA 02142, USA.	Ofer.Levy@childrens.harvard.edu	0000-0002-5859-1945
Admin Core	McEnaney	Kerry McEnaney	BS	Precision Vaccines Program, Boston Children’s Hospital, Boston, MA 02115, USA.			Kerry.McEnaney@childrens.harvard.edu	0000-0002-0378-3456
Admin Core	McLoughlin	Caitlyn McLoughlin		Precision Vaccines Program, Boston Children’s Hospital, Boston, MA 02115, USA.			caitlyn.mcloughlin@childrens.harvard.edu
Admin Core	Ozonoff	Al Ozonoff	PhD	Broad Institute of MIT and Harvard, Cambridge, MA 02142, USA.	Precision Vaccines Program, Boston Children’s Hospital, Boston, MA 02115, USA.	Harvard Medical School, Boston, MA 02115, USA.	al.ozonoff@childrens.harvard.edu	0000-0003-4233-5899
CHILD	Moraes	Theo J. Moraes	MD, PhD	Program in Translational Medicine, SickKids Research Institute & Division of Respiratory Medicine, SickKids, Toronto, ON, Canada.	Department of Paediatrics & Department of Laboratory Medicine and Pathology, Temerty Faculty of Medicine, University of Toronto, Toronto, ON, Canada.		theo.moraes@sickkids.ca	0000-0001-9968-6601
Clinical Core	Morrocchi	Elena	PhD,	Research Unit of Clinical Immunology and Vaccinology, Bambino Gesù Children’s Hospital, IRCCS, Rome, Italy​			elena.morrocchi@opbg.net	0000-0002-3243-9291
Clinical Core	Betto	Federica	BSc Technician	Research Unit of Clinical Immunology and Vaccinology, Bambino Gesù Children’s Hospital, IRCCS, Rome, Italy​			federica.betto@opbg.net	0000-0002-9945-0807
Clinical Core	Rotulo	Andrea Gioacchino	MD,PhD	Research Unit of Clinical Immunology and Vaccinology, Bambino Gesù Children’s Hospital, IRCCS, Rome, Italy​			gandrea.rotulo@opbg.net	0000-0002-6926-0877
Clinical Core	Lecis	Marco	MD, PhD candidate	Research Unit of Clinical Immunology and Vaccinology, Bambino Gesù Children’s Hospital, IRCCS, Rome, Italy​			marco.lecis@opbg.net	0000-0002-9374-7343
Clinical Core	Amodio	Donato	MD, PhD	Research Unit of Clinical Immunology and Vaccinology, Bambino Gesù Children’s Hospital, IRCCS, Rome, Italy​	Chair of Pediatrics, Department of Systems Medicine, University of Rome "Tor Vergata", Rome, Italy.		donato.amodio@opbg.net	0000-0003-4550-3018
Clinical Core	Cellini	Silvia		Research Unit of Clinical Immunology and Vaccinology, Bambino Gesù Children’s Hospital, IRCCS, Rome, Italy​			silvia.cellini@opbg.net	0000-0002-4303-7095
Clinical Core	Cotugno	Nicola	MD, PhD	Research Unit of Clinical Immunology and Vaccinology, Bambino Gesù Children’s Hospital, IRCCS, Rome, Italy​	Chair of Pediatrics, Department of Systems Medicine, University of Rome "Tor Vergata", Rome, Italy.		nicola.cotugno@opbg.net	0000-0002-7748-1581
Clinical Core	Sanna	Marco		Research Laboratories, Bambino Gesủ Children's Research Hospital, IRCCS, Rome 00146, Italy			marco.sanna@opbg.net	0000-0003-2745-0733
Clinical Core	Palma	Paolo	MD, PhD, Prof.	Research Unit of Clinical Immunology and Vaccinology, Bambino Gesù Children’s Hospital, IRCCS, Rome, Italy​	Chair of Pediatrics, Department of Systems Medicine, University of Rome "Tor Vergata", Rome, Italy.		paolo.palma@opbg.net	0000-0002-3066-4719
Clinical Core	Rossetti	Chiara	MD	Research Unit of Clinical Immunology and Vaccinology, Bambino Gesù Children’s Hospital, IRCCS, Rome, Italy​			chiara.rossetti@opbg.net	0000-0001-8200-8724
Data Management Core	Diray-Arce	Joann Diray-Arce	PhD	Precision Vaccines Program, Boston Children’s Hospital, Boston, MA 02115, USA.	Harvard Medical School, Boston, MA 02115, USA.		Joann.Arce@childrens.harvard.edu	0000-0003-2183-4269
Data Management Core	Hoch	Annmarie Hoch		Precision Vaccines Program, Boston Children’s Hospital, Boston, MA 02115, USA.			Annmarie.Hoch@childrens.harvard.edu
Data Management Core	Syphurs	Caitlin Syphurs		Precision Vaccines Program, Boston Children’s Hospital, Boston, MA 02115, USA.			caitlin.syphurs@childrens.harvard.edu	0009-0004-5066-3985
Data Management Core	Chen	Jing Chen		Precision Vaccines Program, Boston Children’s Hospital, Boston, MA 02115, USA.	Research Computing, Boston Children’s Hospital, Boston, MA 02115, USA.		Jing.Chen2@childrens.harvard.edu	0009-0006-5900-7460
Data Management Core	Karoly	Meagan		Precision Vaccines Program, Boston Children’s Hospital, Boston, MA 02115, USA.			meagan.karoly@childrens.harvard.edu	N/A - no ORCID at this time
Microbiome Core	Amenyogbe	Nelly Amenyogbe	PhD	Dalhousie University, Dept. of Microbiology & Immunology			n.akuvy@gmail.com	0000-0002-7817-1534
Microbiome Core	Mohn	William Mohn	PhD	Department of Microbiology & Immunology, Life Sciences Institute, University of British Columbia, Vancouver, BC, V6T1Z3, Canada			wmohn@mail.ubc.ca	0000-0002-6509-746X
Project 1	LaskySu	Jessica LaskySu	PhD	Channing Laboratory, Brigham and Women's Hospital, Boston, MA 02115	Harvard Medical School, Boston, MA 02115, USA.		jessica.su@channing.harvard.edu	0000-0001-6236-4705
Project 1	Prince	Nicole Prince		Channing Laboratory, Brigham and Women's Hospital, Boston, MA 02115	Harvard Medical School, Boston, MA 02115, USA.		reapr@channing.harvard.edu	0000-0002-8506-1122
Project 1	Mendez	Kevin M Mendez		Channing Laboratory, Brigham and Women's Hospital, Boston, MA 02115			rekme@channing.harvard.edu	0000-0002-8832-2607
Project 1	Shannon	Casey P Shannon		PROOF Centre of Excellence, British Columbia, 10th floor, 1190 Hornby Street, Vancouver, BC V6Z 2K5, Canada.	UBC Centre for Heart Lung Innovation, St. Paul’s Hospital, 1081 Burrard Street, Vancouver, BC V6Z 1Y6, Canada.		Casey.Shannon@hli.ubc.ca	0000-0002-5687-3156
Project 1	Tebbutt	Scott J Tebbutt	PhD	PROOF Centre of Excellence, British Columbia, 10th floor, 1190 Hornby Street, Vancouver, BC V6Z 2K5, Canada.	UBC Centre for Heart Lung Innovation, St. Paul’s Hospital, 1081 Burrard Street, Vancouver, BC V6Z 1Y6, Canada.	Department of Medicine, Division of Respiratory Medicine, University of British Columbia, Vancouver, BC V5Z 1M9, Canada.	Scott.Tebbutt@hli.ubc.ca	0000-0002-7908-1581
Project 2	Martino	David Martino	PhD, Bsc (Hons)	Wal-yan Respiratory Research Centre, Telethon Kids Institute, 15 Hospital Avenue Nedlands, Perth, WA, 6009	School of Biomedical Sciences, The University of Western Australia, Stirling Highway, Nedlands, WA, 6009.		david.martino@telethonkids.org.au	0000-0001-6823-4696
Project 2	Schultz	Nikki Schultz	Bsc (Hons)	Wal-yan Respiratory Research Centre, Telethon Kids Institute, 15 Hospital Avenue Nedlands, Perth, WA, 6009	School of Biomedical Sciences, The University of Western Australia, Stirling Highway, Nedlands, WA, 6009.		Nikki.Schultz@telethonkids.org.au
Project 2	Kresoje	Nina Kresoje	Bsc (Hons)	Wal-yan Respiratory Research Centre, Telethon Kids Institute, 15 Hospital Avenue Nedlands, Perth, WA, 6009	School of Biomedical Sciences, The University of Western Australia, Stirling Highway, Nedlands, WA, 6009.		Nina.Kresoje@telethonkids.org.au
Project 2	Kollmann	Tobias R Kollmann	MD, PhD	Dalhousie University			tkollm@mac.com	0000-0003-2403-9762
Project 3	Morrocchi	Elena Morrocchi	PhD	Precision Vaccines Program, Boston Children’s Hospital, Boston, MA 02115, USA.	Academic Department of Pediatrics (DPUO), Research Unit of perinatal infections, Bambino Gesù Childrens' Hospital, IRCCS, Rome, Italy​		elena.morrocchi@gmail.com	0000-0002-3243-9291
Project 3	Ryff	Kevin Ryff		Precision Vaccines Program, Boston Children’s Hospital, Boston, MA 02115, USA.			kevin.ryff@childrens.harvard.edu	0009-0000-3112-0687
Project 3	Thomas	Sanya Thomas	MD, MPH, MMSc	Precision Vaccines Program, Boston Children’s Hospital, Boston, MA 02115, USA.	Harvard Medical School, Boston, MA 02115, USA.		sanya.thomas@childrens.harvard.edu	0000-0003-36489461
Project 3	van Haren	Simon van Haren	PhD	Precision Vaccines Program, Boston Children’s Hospital, Boston, MA 02115, USA.	Harvard Medical School, Boston, MA 02115, USA.		Simon.VanHaren@childrens.harvard.edu	0000-0002-1791-0161
Project 3	Sanchez-Schmitz	Guzman Sanchez-Schmitz	PhD	Precision Vaccines Program, Boston Children’s Hospital, Boston, MA 02115, USA.	Harvard Medical School, Boston, MA 02115, USA.		Guzman.Sanchez-Schmitz@childrens.harvard.edu	0000-0002-3566-7505
Proteomics and Metabolomics Core	Smolen	Kinga K. Smolen	PhD	Precision Vaccines Program, Boston Children’s Hospital, Boston, MA 02115, USA.	Harvard Medical School, Boston, MA 02115, USA.	Broad Institute of MIT and Harvard, Cambridge, MA 02142, USA.	Kinga.Smolen@childrens.harvard.edu	0000-0001-8650-3693
Proteomics and Metabolomics Core	Steen	Hanno Steen	PhD	Precision Vaccines Program, Boston Children’s Hospital, Boston, MA 02115, USA.	Department of Pathology, Boston Children’s Hospital, BCH 3108, 300 Longwood Ave., Boston, MA 02115, USA		hanno.steen@childrens.harvard.edu	0000-0003-0179-6648
Rochester	Kaur	Ravinder Kaur	PhD	Rochester General Hospital Research Institute Center for Infectious Diseases and Immunology Rochester NY 14621 USA			ravinder.kaur@rochesterregional.org	0000-0002-8276-3938
Rochester	Pichichero	Michael Pichichero	MD	Rochester General Hospital Research Institute Center for Infectious Diseases and Immunology Rochester NY 14621 USA			michael.pichichero@rochesterregional.org	0000-0001-6539-5339
