# Supplementary material for: Respiratory infection- and asthma-prone, low vaccine responder children demonstrate distinct mononuclear cell DNA methylation pathways
Source: Clin Epigenetics. 2024 Jul 3;16:85. doi: 10.1186/s13148-024-01703-0 (PMC11223352; doi:10.1186/s13148-024-01703-0)
Supplement: Supplementary file 3 — Additional file 3. Table S2 - Table of statistics for genome-wide significant IAP-associated differentially methylated regions. [file 13148_2024_1703_MOESM3_ESM.csv]

	seqnames	start	end	width	strand	no.cpgs	min_smoothed_fdr	Stouffer	HMFDR	Fisher	maxdiff	meandiff	overlapping.genes	betaAfc
1	chr6	29723301	29723407	107	*	4	4.36E-16	3.14E-05	0.01633297	0.000166318	0.233389956	0.209197768	NA	0.209197768
2	chr10	105428385	105428818	434	*	5	4.21E-18	7.00E-05	0.006063066	0.000249699	-0.066355306	-0.046257712	SH3PXD2A	0.046257712
3	chr2	113991892	113994035	2144	*	10	6.89E-21	0.005844428	0.080994534	0.005473921	-0.14299864	-0.10637384	PAX8-AS1, PAX8	0.10637384
4	chr20	1757237	1758016	780	*	5	2.18E-13	0.071532241	0.000745646	0.005616764	-0.160126401	-0.050538727	RP4-673D20.3	0.050538727
5	chr14	77586411	77588307	1897	*	5	3.30E-07	0.002673487	0.087292565	0.011102021	-0.114140021	-0.078347533	RP11-463C8.4, TMEM63C	0.078347533
6	chr8	145637708	145640322	2615	*	13	9.16E-23	0.074387275	0.036420053	0.013165242	0.10790737	0.033669201	SLC39A4	0.033669201
7	chr4	7774382	7774768	387	*	4	7.11E-10	0.280012679	0.009318663	0.013771831	0.077105517	0.02983591	AFAP1-AS1, AFAP1	0.02983591
8	chr8	2584441	2586582	2142	*	7	7.17E-11	0.011695257	0.038518963	0.017607442	-0.068987527	-0.053652941	GS1-57L11.1, RP11-134O21.1	0.053652941
9	chr9	98533868	98534327	460	*	4	1.14E-09	0.009136498	0.064473467	0.019268627	0.07262699	0.053939831	LINC00476	0.053939831
10	chr6	25882328	25882590	263	*	4	1.17E-09	0.00949116	0.1049693	0.028347644	-0.174061746	-0.110353572	SLC17A3, HIST1H2APS2	0.110353572
11	chr19	54415012	54416165	1154	*	10	4.67E-18	0.177693632	0.100549494	0.035299366	0.044473596	0.023497577	CACNG7	0.023497577
12	chr10	42862876	42863594	719	*	9	4.36E-16	0.005758934	0.164794028	0.035449691	-0.09412799	-0.058671402	RP11-313J2.1	0.058671402
13	chr10	131988874	131989849	976	*	9	2.12E-17	0.610843854	0.068441126	0.04188524	-0.105457748	-0.042558356	NA	0.042558356
14	chr11	66310467	66311422	956	*	4	2.56E-08	0.123681687	0.025066408	0.043728991	0.046321958	0.02673324	ZDHHC24	0.02673324
15	chr2	232347922	232348964	1043	*	7	6.09E-13	0.048432503	0.129781587	0.044273206	0.046649692	0.029771075	NCL	0.029771075
16	chr6	161836525	161837387	863	*	5	5.03E-08	0.568471193	0.075177026	0.066112938	0.068451281	0.032854705	PARK2	0.032854705
17	chr17	6655997	6656617	621	*	4	7.44E-08	0.088989687	0.117493403	0.073638775	0.165921481	0.105813259	NA	0.105813259
18	chr10	131927345	131927554	210	*	4	3.77E-06	0.358942896	0.008633359	0.079837288	0.032786302	0.021750337	NA	0.021750337
19	chr13	113296192	113296447	256	*	4	1.25E-07	0.030616991	0.167897912	0.080684885	0.135484668	0.123751641	NA	0.123751641
20	chr21	46077190	46077731	542	*	8	3.82E-13	0.026078236	0.187222141	0.082404674	0.081900235	0.055936276	TSPEAR	0.055936276
21	chr17	78962984	78963290	307	*	4	1.13E-06	0.565716021	0.059996455	0.092950816	-0.068264165	-0.028100572	NA	0.028100572
22	chr19	7701841	7702767	927	*	7	1.31E-12	0.526620108	0.025556235	0.094012829	0.063622151	0.020359566	CTD-3214H19.4, STXBP2, CTD-3214H19.6	0.020359566
23	chr17	37123638	37124701	1064	*	11	8.43E-17	0.263431904	0.143779163	0.096979121	0.039040691	0.022266357	FBXO47	0.022266357
24	chr22	49843259	49844102	844	*	4	3.98E-07	0.286654459	0.02578727	0.099957151	-0.116414474	-0.050030872	C22orf34	0.050030872
25	chr17	782910	783451	542	*	4	3.85E-07	0.280523011	0.144920142	0.108385405	0.04477316	0.028849938	RP11-676J12.6, NXN	0.028849938
26	chr11	73668348	73669449	1102	*	7	2.63E-10	0.03681315	0.175327293	0.109029745	-0.079178826	-0.057544192	DNAJB13	0.057544192
27	chr17	46604235	46604774	540	*	4	4.29E-07	0.08393442	0.083063929	0.109544241	0.07619018	0.046178081	NA	0.046178081
28	chr4	2403559	2404284	726	*	6	2.73E-09	0.0751928	0.150513652	0.112741264	-0.090782299	-0.044460223	ZFYVE28	0.044460223
29	chr15	33360396	33361270	875	*	6	1.84E-11	0.740715434	0.075712626	0.150050336	-0.027943194	-0.012566922	FMN1	0.012566922
30	chr2	50201413	50201511	99	*	5	1.13E-07	0.056509517	0.23825248	0.159067223	-0.056643666	-0.04671879	NRXN1	0.04671879
31	chr11	1474588	1475899	1312	*	6	5.90E-09	0.472823277	0.075058202	0.163934633	0.120613768	0.03446637	BRSK2	0.03446637
32	chr11	2187421	2188244	824	*	5	3.68E-08	0.287407127	0.103628091	0.167475486	-0.0362478	-0.013866117	TH	0.013866117
33	chr15	101931940	101933055	1116	*	5	9.55E-07	0.104460983	0.175963736	0.168903523	0.126110255	0.058909421	PCSK6	0.058909421
34	chr13	79234144	79234847	704	*	6	2.86E-09	0.280597462	0.107816394	0.170060377	0.15213682	0.048269224	NA	0.048269224
35	chr10	2543474	2544339	866	*	5	1.72E-07	0.173551176	0.208113417	0.173803188	-0.085103629	-0.058449032	RP11-526P5.2	0.058449032
36	chr17	79376536	79378207	1672	*	5	5.35E-06	0.187203607	0.095794281	0.173928992	-0.117123615	-0.043170349	RP11-1055B8.7	0.043170349
37	chr1	19110734	19110978	245	*	4	2.83E-06	0.091383881	0.200420494	0.175513485	-0.114319454	-0.103492863	NA	0.103492863
38	chr20	25227488	25228305	818	*	4	2.45E-06	0.461941729	0.031924136	0.181968772	-0.055223565	-0.01335224	NA	0.01335224
39	chr1	6063167	6064094	928	*	4	4.48E-06	0.131592692	0.155298282	0.1937336	-0.097633627	-0.061981593	KCNAB2	0.061981593
40	chr1	5907118	5907508	391	*	4	3.40E-05	0.528771743	0.126407405	0.196876529	0.041676974	0.019995474	NA	0.019995474
41	chr19	49935823	49936274	452	*	4	7.60E-05	0.713081776	0.026242968	0.212384992	0.060751395	0.015623797	SLC17A7	0.015623797
42	chr17	77207130	77208211	1082	*	5	9.40E-07	0.292888183	0.106944349	0.212636094	0.039670716	0.022960031	RBFOX3	0.022960031
43	chr4	4397942	4398407	466	*	4	8.05E-05	0.734445872	0.026245576	0.214271865	-0.130822748	-0.032393067	NSG1	0.032393067
44	chr22	31740944	31741741	798	*	4	1.13E-07	0.668261796	0.104798245	0.216042228	0.025585421	0.01040957	PATZ1	0.01040957
45	chr12	131622584	131623508	925	*	5	3.95E-07	0.277136967	0.163677161	0.216044485	-0.070282352	-0.032641192	GPR133	0.032641192
46	chr11	5442215	5442511	297	*	4	4.00E-05	0.257248803	0.08432861	0.216416457	0.063830184	0.034836047	HBG2, HBE1, AC104389.28	0.034836047
47	chr11	108408907	108409825	919	*	6	1.15E-07	0.198356504	0.094088983	0.218641314	-0.050322484	-0.026999786	EXPH5	0.026999786
48	chr22	47134348	47135258	911	*	6	1.91E-08	0.33074515	0.167369646	0.220944163	0.161737522	0.054357895	NA	0.054357895
49	chr7	45002287	45002980	694	*	4	7.49E-06	0.24129172	0.173185791	0.225168936	-0.063228457	-0.037211307	MYO1G	0.037211307
50	chr10	102772793	102773407	615	*	4	9.73E-06	0.270742807	0.156270172	0.225336733	0.077030224	0.027454502	PDZD7	0.027454502
51	chr15	29277449	29278600	1152	*	4	4.45E-05	0.249706126	0.187105842	0.228980561	0.080439044	0.044385512	APBA2	0.044385512
52	chr12	53496842	53497306	465	*	6	1.04E-07	0.215084044	0.199325087	0.232532935	-0.03215753	-0.023983202	SOAT2	0.023983202
53	chr11	3817692	3818253	562	*	4	2.12E-06	0.309013476	0.209206914	0.239328564	0.034745818	0.021289957	NUP98	0.021289957
54	chr11	69933927	69934795	869	*	6	7.80E-08	0.225648105	0.21377932	0.240383488	0.073021048	0.040018742	ANO1	0.040018742
55	chr1	26546549	26547377	829	*	4	0.000168834	0.631325904	0.03941068	0.24313972	-0.079337186	-0.025514031	RP11-231P20.2	0.025514031
56	chr15	97490760	97491433	674	*	5	1.13E-06	0.794532959	0.024654978	0.244024191	0.052868072	0.011678417	NA	0.011678417
57	chr11	102678417	102678779	363	*	4	0.000213343	0.573990611	0.050331416	0.252464653	0.034277716	0.017162405	WTAPP1, AP000619.6	0.017162405
58	chr14	105830309	105830859	551	*	5	1.98E-06	0.493582057	0.13025728	0.257631872	0.083335038	0.038338938	PACS2	0.038338938
59	chr11	45671015	45672756	1742	*	10	1.06E-09	0.739442578	0.150241584	0.258061295	-0.079306224	-0.03635377	CHST1	0.03635377
60	chr2	70311984	70313417	1434	*	8	5.17E-10	0.302745532	0.173823305	0.259055212	0.052158249	0.02642232	PCBP1-AS1	0.02642232
61	chr10	13387565	13388567	1003	*	5	1.79E-06	0.298640312	0.147279765	0.259713061	-0.05736125	-0.028880236	SEPHS1	0.028880236
62	chr16	18800193	18800636	444	*	4	2.19E-05	0.367237855	0.204430874	0.261763928	0.027904798	0.017406277	RPS15A, RP11-1035H13.3	0.017406277
63	chr1	205419148	205419747	600	*	5	5.58E-07	0.198407645	0.231178801	0.267338558	0.03962698	0.023270602	LEMD1	0.023270602
64	chr10	96121776	96123172	1397	*	11	2.18E-10	0.818498817	0.029655885	0.269504447	-0.096968804	-0.009780975	NOC3L	0.009780975
65	chr12	127210694	127211421	728	*	5	7.12E-07	0.484681409	0.145456351	0.27584425	-0.049421461	-0.027760414	LINC00943	0.027760414
66	chr8	2548901	2549296	396	*	5	7.71E-05	0.897478407	0.032336002	0.279908603	0.077150093	0.023027622	RP11-134O21.1	0.023027622
67	chr5	40832758	40834228	1471	*	5	1.56E-05	0.811184624	0.124900391	0.287005658	0.038178684	0.019935366	RPL37, SNORD72	0.019935366
68	chr17	25289681	25290310	630	*	4	1.00E-04	0.532074478	0.114859327	0.289628806	0.033185845	0.017698548	NA	0.017698548
69	chr9	138554641	138555111	471	*	5	1.98E-06	0.632632724	0.096122368	0.290141002	0.055667338	0.020651807	NA	0.020651807
70	chr12	5620611	5621456	846	*	9	7.61E-10	0.180120489	0.231360156	0.29144139	0.054827709	0.032637783	NTF3	0.032637783
71	chr11	17555063	17555528	466	*	4	0.000141623	0.536024636	0.117188785	0.296788799	0.04636249	0.022552645	USH1C	0.022552645
72	chr10	98063967	98064914	948	*	4	6.59E-05	0.233752338	0.198234929	0.298069708	-0.046475857	-0.026982922	DNTT, RP11-35J23.1	0.026982922
73	chr2	3675253	3676611	1359	*	5	7.95E-07	0.508313233	0.136818037	0.298681518	0.053017618	0.031076371	COLEC11	0.031076371
74	chr3	77145918	77146802	885	*	5	6.54E-06	0.47424359	0.105125102	0.311847271	0.05695156	0.029894283	ROBO2	0.029894283
75	chr21	30452272	30452964	693	*	4	4.11E-05	0.388488166	0.211139263	0.316938887	-0.062195821	-0.041098265	MAP3K7CL	0.041098265
76	chr7	100210548	100211270	723	*	4	0.000154301	0.462005604	0.132388477	0.32019677	0.032291644	0.017435281	MOSPD3	0.017435281
77	chr20	30150328	30150918	591	*	4	6.83E-05	0.39639986	0.226808618	0.321101626	0.04677518	0.022030768	HM13	0.022030768
78	chr1	23762558	23763959	1402	*	10	1.27E-11	0.188892909	0.276966159	0.321342446	0.077012697	0.040861843	ASAP3	0.040861843
79	chr11	68781202	68782211	1010	*	9	2.26E-11	0.248374638	0.261896841	0.322866624	0.074041369	0.033923038	RP11-554A11.6	0.033923038
80	chr11	117069418	117070485	1068	*	8	1.36E-09	0.549402476	0.213978061	0.330638938	-0.071785119	-0.038794538	TAGLN	0.038794538
81	chr4	187026147	187027345	1199	*	7	4.74E-08	0.952041855	0.013875259	0.342866536	0.043463246	0.003744809	FAM149A	0.003744809
82	chr3	350602	351003	402	*	5	2.16E-05	0.29709911	0.232998932	0.345665425	-0.047360683	-0.029138758	CHL1, RPS8P6	0.029138758
83	chr17	9804355	9805074	720	*	4	0.000643557	0.564266416	0.131533826	0.352715514	-0.07272911	0.002973617	RCVRN	0.002973617
84	chr17	45949677	45949878	202	*	5	1.85E-05	0.231752145	0.268829186	0.357141274	0.032085694	0.020713547	NA	0.020713547
85	chr12	3563268	3564086	819	*	5	4.59E-06	0.323824745	0.256074778	0.35930443	0.035616566	0.026820278	PRMT8	0.026820278
86	chr13	20968690	20969493	804	*	4	8.66E-05	0.312426095	0.25478974	0.363192244	-0.041392417	-0.026438799	NA	0.026438799
87	chr2	110969641	110970909	1269	*	8	2.06E-09	0.465036803	0.258799657	0.366281131	-0.064892655	-0.02950371	LINC00116	0.02950371
88	chr11	64374653	64376050	1398	*	5	0.000162809	0.506278599	0.166475986	0.369640539	-0.056314469	-0.034900042	NRXN2	0.034900042
89	chr12	41221505	41221855	351	*	7	2.63E-07	0.27472041	0.267950734	0.373735128	-0.061879625	-0.03333754	CNTN1	0.03333754
90	chr11	76749638	76750413	776	*	4	0.000203187	0.962039002	0.123840652	0.373935688	0.033693453	0.012021433	B3GNT6	0.012021433
91	chr2	1799502	1799886	385	*	4	0.00038466	0.398818988	0.189077808	0.387151879	-0.049206002	-0.029068301	MYT1L	0.029068301
92	chr19	38793546	38794845	1300	*	9	3.69E-09	0.268818469	0.308308706	0.387632173	-0.038136281	-0.023321384	CTB-102L5.4, C19orf33	0.023321384
93	chr8	143085750	143086298	549	*	4	0.000120371	0.360965137	0.27718755	0.391830746	0.043260132	0.034912019	NA	0.034912019
94	chr5	176215267	176217086	1820	*	6	0.000711613	0.476446286	0.200695526	0.393172474	0.033364508	0.018826517	NA	0.018826517
95	chr11	57280909	57282002	1094	*	4	2.78E-05	0.614905502	0.146095542	0.397043576	0.041761765	0.007986561	SLC43A1	0.007986561
96	chr3	37494403	37495806	1404	*	6	3.94E-05	0.377259839	0.287072437	0.399572059	0.033281906	0.019218055	ITGA9	0.019218055
97	chr12	8380001	8380472	472	*	5	0.000191292	0.776430034	0.177093672	0.40007531	0.077945774	0.036307306	ALG1L10P, FAM90A1	0.036307306
98	chr1	117317838	117318232	395	*	6	4.65E-06	0.250795475	0.308230202	0.405440948	-0.04599262	-0.034088753	FTH1P22	0.034088753
99	chr3	122281881	122282157	277	*	4	7.02E-05	0.257972042	0.332430995	0.411974429	0.050057054	0.043696784	PARP9	0.043696784
100	chr6	167559851	167560504	654	*	4	0.00011718	0.360694092	0.262072537	0.412732662	0.060944272	0.043578157	TCP10L2	0.043578157
101	chr2	98928364	98928898	535	*	5	1.72E-05	0.352598609	0.316450487	0.413163453	0.056434641	0.03805292	VWA3B	0.03805292
102	chr20	5485144	5486007	864	*	10	4.31E-11	0.44250581	0.282623873	0.413587302	-0.052154042	-0.029518917	LINC00654	0.029518917
103	chr11	2211741	2212225	485	*	4	0.000653719	0.605657194	0.132247075	0.414770389	-0.034771347	-0.014876713	NA	0.014876713
104	chr8	1364518	1365906	1389	*	8	9.48E-09	0.3265161	0.248300949	0.420350864	-0.125898652	-0.063496413	NA	0.063496413
105	chr19	1132895	1133528	634	*	4	0.000770548	0.572544146	0.190814419	0.42060286	0.02369763	0.014820758	SBNO2	0.014820758
106	chr6	99295470	99296305	836	*	5	3.61E-05	0.472192131	0.205950974	0.421497302	-0.027992023	-0.010594246	NA	0.010594246
107	chr20	6747166	6748006	841	*	6	1.09E-06	0.687800061	0.208508429	0.42214473	0.049850962	0.026159553	NA	0.026159553
108	chr2	113997338	113998270	933	*	4	0.000313725	0.517544405	0.255798481	0.424977208	0.042626786	0.019228298	PAX8-AS1, PAX8	0.019228298
109	chr11	133837265	133838053	789	*	4	0.001246652	0.373979402	0.284731519	0.427935254	0.071826975	0.032881548	NA	0.032881548
110	chr7	42896343	42897317	975	*	4	0.001031981	0.264652578	0.352470263	0.43022412	-0.044106726	-0.033517272	NA	0.033517272
111	chr1	6187633	6188136	504	*	5	1.75E-05	0.303778074	0.307779135	0.434018392	0.061197707	0.041916011	CHD5	0.041916011
112	chr1	153762201	153762564	364	*	7	1.89E-06	0.455074144	0.237076882	0.435565127	0.024788453	0.015614995	NA	0.015614995
113	chr10	134621945	134623622	1678	*	7	6.64E-07	0.587338943	0.160372485	0.436493945	0.048018078	0.022835354	TTC40	0.022835354
114	chr10	124458896	124459711	816	*	7	1.16E-06	0.588444289	0.178403778	0.436956112	0.061137516	0.027878225	C10orf120	0.027878225
115	chr1	26147817	26148487	671	*	4	0.000632491	0.530533926	0.250803867	0.439773137	0.03471529	0.01461815	RP1-317E23.6, MTFR1L	0.01461815
116	chr11	9780844	9781412	569	*	4	5.98E-05	0.863550032	0.227853331	0.440192179	0.044087507	0.017718489	SBF2-AS1, RP11-540A21.2	0.017718489
117	chr5	3787038	3787948	911	*	4	0.002848068	0.381569938	0.325358067	0.443503498	0.040720028	0.030796319	NA	0.030796319
118	chr7	2395126	2395427	302	*	4	0.001284544	0.926578318	0.087340066	0.445045587	0.016642683	0.004759384	EIF3B	0.004759384
119	chr19	55895400	55895837	438	*	4	0.000438452	0.83474282	0.102004896	0.445884665	0.046088229	0.014170959	TMEM238	0.014170959
120	chr20	29993663	29994334	672	*	5	0.000100549	0.635127545	0.191895207	0.446889097	-0.043263735	-0.013379288	DEFB121	0.013379288
121	chr3	100328124	100328745	622	*	4	0.00051828	0.276272148	0.359932074	0.447215056	-0.028015042	-0.02306154	GPR128	0.02306154
122	chr12	54384666	54385625	960	*	8	3.66E-07	0.375651522	0.301790625	0.447314457	0.031514404	0.017266111	RP11-834C11.12, HOXC6, MIR196A2	0.017266111
123	chr8	23100643	23101221	579	*	4	0.000487494	0.765313272	0.247206649	0.447699917	0.039178193	0.019197526	CHMP7	0.019197526
124	chr3	186503451	186504006	556	*	5	6.88E-05	0.461123712	0.193582549	0.454326194	0.039752552	0.023460276	EIF4A2	0.023460276
125	chr12	132286017	132286231	215	*	4	0.002771831	0.987590483	0.091534856	0.455474841	-0.144127412	-0.033627037	NA	0.033627037
126	chr17	41738893	41739326	434	*	5	5.21E-05	0.317229706	0.30048546	0.45602195	0.073913555	0.03353078	MEOX1	0.03353078
127	chr3	196705629	196705898	270	*	6	5.43E-06	0.234117675	0.360002634	0.460426414	-0.110505866	-0.090379651	NA	0.090379651
128	chr1	3605747	3606082	336	*	4	0.000570599	0.632414994	0.224863191	0.460996162	0.044128371	0.023318322	TP73	0.023318322
129	chr5	180045597	180046304	708	*	4	0.000241283	0.415939243	0.294034194	0.465504421	0.044780061	0.029366696	FLT4	0.029366696
130	chr4	1076041	1076636	596	*	4	0.003885079	0.616632981	0.25903817	0.46604938	0.027198643	0.017119405	RNF212	0.017119405
131	chr6	29598417	29599836	1420	*	11	1.17E-12	0.420114945	0.308138614	0.467905183	0.054382459	0.026820227	GABBR1	0.026820227
132	chr1	247242514	247243185	672	*	4	0.001789716	0.430315928	0.314522257	0.470058905	-0.064297778	-0.038879441	NA	0.038879441
133	chr8	47829660	47830145	486	*	4	0.001864976	0.874845303	0.13654511	0.471618282	0.054198276	0.006074737	NA	0.006074737
134	chr8	65282946	65284080	1135	*	4	0.000151047	0.565154224	0.248843031	0.472484267	-0.032342376	-0.008094425	NA	0.008094425
135	chr17	75373081	75373457	377	*	5	6.40E-05	0.310589011	0.326377053	0.477580315	0.053835502	0.032354067	SEPT9, RP11-936I5.1	0.032354067
136	chr2	8627933	8628196	264	*	4	0.001311356	0.786843843	0.286586448	0.4836901	0.037188789	0.019189267	NA	0.019189267
137	chr11	67775763	67776504	742	*	6	4.65E-06	0.534168559	0.244732376	0.485090375	0.047429411	0.019052807	ALDH3B1	0.019052807
138	chr17	7365711	7366229	519	*	5	0.001501846	0.94750672	0.061419305	0.486604595	0.053939661	0.010232495	ZBTB4	0.010232495
139	chr1	3099233	3100343	1111	*	6	7.26E-06	0.710781868	0.278539784	0.486970907	0.035199995	0.01491596	PRDM16	0.01491596
140	chr20	5987738	5988223	486	*	4	0.001489678	0.921487338	0.131022169	0.491606849	0.053442994	0.01581886	CRLS1	0.01581886
141	chr11	102638432	102638706	275	*	5	0.00097299	0.735350786	0.104639007	0.493657056	0.063935741	0.030479539	WTAPP1, AP000647.3	0.030479539
142	chr17	75883893	75884349	457	*	5	9.19E-05	0.269350049	0.390440139	0.495882492	-0.042437238	-0.025138336	NA	0.025138336
143	chr19	17445012	17445684	673	*	4	0.000236925	0.732872798	0.196879543	0.498802977	0.021338433	0.004600931	ANO8	0.004600931
144	chr13	79183424	79184529	1106	*	6	9.12E-06	0.365882248	0.297565137	0.499599324	-0.079751406	-0.022144663	RNF219-AS1	0.022144663
145	chr6	27235891	27236866	976	*	6	2.10E-05	0.53748074	0.287632096	0.500403654	0.074897441	0.034802415	XXbac-BPGBPG24O18.1	0.034802415
146	chr8	128807841	128808554	714	*	6	1.04E-05	0.326096696	0.328462623	0.503827768	0.037816296	0.028745836	PVT1	0.028745836
147	chr15	101389272	101390350	1079	*	13	3.15E-12	0.427572442	0.288930316	0.504213047	-0.06025907	-0.028127652	RP11-66B24.2, RP11-66B24.7	0.028127652
148	chr16	85038123	85038620	498	*	4	0.000953069	0.674913433	0.282961522	0.506212758	0.09403191	0.034248122	ZDHHC7	0.034248122
149	chr18	77440800	77441810	1011	*	8	1.13E-06	0.564058902	0.262465599	0.507491594	0.062138196	0.017218462	CTDP1	0.017218462
150	chr17	45924888	45925604	717	*	4	0.000415545	0.446409723	0.33863012	0.508961192	0.046533414	0.024050223	SP6	0.024050223
151	chr8	144809598	144810339	742	*	4	0.000325378	0.632445362	0.312167063	0.510346087	-0.104639056	-0.04735834	FAM83H	0.04735834
152	chr12	3489751	3490262	512	*	4	0.000984504	0.447353666	0.296960234	0.51314118	0.03596186	0.032989505	NA	0.032989505
153	chr18	23713407	23714084	678	*	12	7.47E-12	0.441182112	0.2940141	0.517657727	-0.066906081	-0.032321253	PSMA8	0.032321253
154	chr4	6690702	6691093	392	*	4	0.002530195	0.56613248	0.232476562	0.517800776	0.038599616	0.016461228	RP11-539L10.2	0.016461228
155	chr2	208635637	208635942	306	*	4	0.002367531	0.947895564	0.179427184	0.518119944	0.032029455	0.013017979	NA	0.013017979
156	chr7	50849168	50849931	764	*	6	9.15E-06	0.6520176	0.26590761	0.518298712	0.064940214	0.014995358	GRB10	0.014995358
157	chr11	2171478	2172043	566	*	4	0.000678758	0.600928334	0.233116983	0.518701578	0.050073427	0.023584555	INS-IGF2	0.023584555
158	chr1	156251280	156251672	393	*	4	0.000801461	0.371332634	0.372842364	0.524946889	0.023295857	0.020181021	SMG5	0.020181021
159	chr3	160120240	160121821	1582	*	5	0.000310827	0.461645281	0.329654394	0.526055616	0.046243081	0.033886935	SMC4, RP11-432B6.3	0.033886935
160	chr10	124578028	124578610	583	*	6	2.47E-05	0.400174277	0.33115595	0.530133951	-0.06069656	-0.033643005	RP11-107C16.2	0.033643005
161	chr3	169529701	169530268	568	*	5	3.44E-05	0.969049404	0.14888411	0.53230501	-0.034630107	-0.009772561	LRRC34	0.009772561
162	chr10	105233022	105233423	402	*	4	0.006885923	0.90306903	0.136726686	0.535075592	-0.047242775	-0.013360999	CALHM3	0.013360999
163	chr1	228742687	228744111	1425	*	5	0.001714681	0.539543422	0.308796424	0.536147723	-0.074178708	-0.055597098	RNA5SP19	0.055597098
164	chr4	111397134	111397401	268	*	6	3.77E-05	0.402082218	0.32165519	0.538169733	-0.046004725	-0.031181142	ENPEP	0.031181142
165	chr17	43221220	43222258	1039	*	9	2.95E-08	0.540580334	0.233925373	0.539574945	0.037343427	0.020824215	ACBD4	0.020824215
166	chr12	131142316	131143176	861	*	5	7.96E-05	0.548660702	0.35887812	0.541561781	0.067375537	0.041365469	RP11-662M24.1, RIMBP2, RP11-662M24.2	0.041365469
167	chr2	189158094	189158532	439	*	4	0.000537849	0.441853888	0.361247865	0.544409699	-0.040454182	-0.035392928	GULP1	0.035392928
168	chr7	1615218	1616102	885	*	4	0.003582108	0.437542194	0.384598383	0.544618061	0.034808905	0.029004271	PSMG3-AS1	0.029004271
169	chr16	85784951	85786118	1168	*	6	1.88E-05	0.328643082	0.385039882	0.550066218	0.043746292	0.027189445	NA	0.027189445
170	chr6	29570008	29570781	774	*	4	0.00572214	0.652620691	0.318371632	0.553497755	0.0317538	0.017821662	GABBR1	0.017821662
171	chr19	38877134	38877998	865	*	6	2.69E-05	0.758881973	0.143010727	0.554000592	0.038138801	0.001017769	AC005789.9, GGN	0.001017769
172	chr1	3038564	3039662	1099	*	5	0.000289247	0.784855971	0.239554635	0.555753722	-0.064329312	-0.022184487	PRDM16	0.022184487
173	chr1	2995257	2996020	764	*	4	0.001243982	0.719280286	0.316430791	0.558132254	0.07762493	0.040634901	PRDM16	0.040634901
174	chr13	20965857	20966332	476	*	4	0.001551518	0.461375558	0.396150306	0.558725372	-0.05296352	-0.041768731	NA	0.041768731
175	chr13	20994066	20994634	569	*	4	0.001237783	0.666490492	0.317966957	0.558772239	0.066778194	0.021051218	CRYL1	0.021051218
176	chr11	68923088	68923365	278	*	4	0.001790377	0.774183287	0.357512934	0.559458691	0.031309168	0.022761968	RP11-554A11.8	0.022761968
177	chr6	1618814	1619687	874	*	6	2.93E-05	0.582996439	0.329980487	0.559993793	-0.034584719	-0.023728154	NA	0.023728154
178	chr6	170546536	170547477	942	*	4	0.001805497	0.684018791	0.271168855	0.560640153	-0.056921687	-0.003720157	NA	0.003720157
179	chr5	138533415	138533871	457	*	4	0.000809868	0.567348998	0.30810212	0.564841656	0.059898764	0.027747001	SIL1	0.027747001
180	chr12	131118426	131119791	1366	*	5	0.003472339	0.359141469	0.396773511	0.565166109	0.084702263	0.057050398	RIMBP2, RP11-662M24.2	0.057050398
181	chr7	127775817	127776528	712	*	6	7.57E-05	0.624334969	0.222246588	0.56593815	-0.03243994	-0.014779268	NA	0.014779268
182	chr20	57616897	57617431	535	*	5	0.000173811	0.379318471	0.386869829	0.567624409	0.036401771	0.02785452	SLMO2	0.02785452
183	chr12	53835834	53836318	485	*	4	0.000346656	0.706603906	0.358902304	0.567683527	0.03318321	0.013167615	PRR13, PCBP2, RP11-793H13.8	0.013167615
184	chr12	50355618	50357352	1735	*	10	5.00E-08	0.735999696	0.226687472	0.570580643	0.069442102	0.02015387	AQP5, RP11-469H8.6	0.02015387
185	chr19	18531111	18531769	659	*	4	0.002725179	0.812156659	0.2832225	0.571208534	0.033598411	0.01649017	SSBP4	0.01649017
186	chr9	136390157	136390861	705	*	4	0.001827359	0.489308541	0.367800486	0.571516019	0.041007435	0.014762852	TMEM8C	0.014762852
187	chr13	114886195	114886883	689	*	4	0.01241	0.608408741	0.341326483	0.571763299	0.039636951	0.023619611	RASA3	0.023619611
188	chr5	155753336	155754265	930	*	5	0.000282392	0.95373186	0.102754353	0.5723655	0.077962124	0.019843747	SGCD	0.019843747
189	chr10	23492470	23492914	445	*	5	0.000486191	0.603573362	0.298137506	0.572426664	-0.034437251	-0.021995132	C10orf115	0.021995132
190	chr17	39215894	39216687	794	*	7	1.19E-05	0.712604389	0.295408891	0.574028642	-0.049691988	-0.026586214	KRTAP2-3	0.026586214
191	chr22	39714193	39714756	564	*	4	0.001908317	0.419136376	0.411665742	0.576795181	0.02420299	0.016997677	RPL3	0.016997677
192	chr17	80285230	80285525	296	*	4	0.002839356	0.535241597	0.393699338	0.578941697	0.040697916	0.024299028	SECTM1	0.024299028
193	chr8	55533655	55534103	449	*	7	4.18E-05	0.917022034	0.147302567	0.57934783	-0.049591809	-0.020807254	RP1	0.020807254
194	chr20	62668469	62669363	895	*	4	0.004897115	0.961357681	0.332103651	0.580659733	0.027098968	0.012873243	LINC00176, ZNF512B	0.012873243
195	chr8	145577079	145578141	1063	*	7	4.46E-05	0.69600119	0.141029336	0.58089658	-0.06076408	-0.028409416	SLC52A2, TMEM249, GS1-393G12.13	0.028409416
196	chr5	134370530	134371434	905	*	4	0.008500489	0.389886344	0.432725755	0.581110457	0.022529979	0.018113522	C5orf66	0.018113522
197	chr10	105420501	105421005	505	*	4	0.001650085	0.567834307	0.308942532	0.582574156	-0.044375281	-0.02954939	SH3PXD2A	0.02954939
198	chr15	45404896	45405871	976	*	6	8.69E-05	0.648841403	0.361815541	0.588113973	-0.042768224	-0.015139534	DUOX2	0.015139534
199	chr20	61732467	61732802	336	*	4	0.002430345	0.603548777	0.373411654	0.591622754	0.044582277	0.026888549	HAR1B	0.026888549
200	chr5	33439359	33440240	882	*	4	0.000977393	0.488353204	0.418007173	0.592054666	0.055192975	0.029275535	CTD-2203K17.1	0.029275535
201	chr11	74394337	74394876	540	*	5	0.000496566	0.697893005	0.262161767	0.592623087	-0.069210994	-0.015385193	NA	0.015385193
202	chr11	691743	692983	1241	*	4	0.010692144	0.454874581	0.420781924	0.594070615	-0.091341842	-0.056443852	DEAF1	0.056443852
203	chr3	135969733	135969981	249	*	4	0.004421272	0.529267111	0.367666411	0.59479492	0.028606308	0.016419235	PCCB	0.016419235
204	chr3	10369677	10370704	1028	*	5	0.000872979	0.42640239	0.404496365	0.59533401	0.036379243	0.025340556	ATP2B2	0.025340556
205	chr17	79109513	79109910	398	*	5	0.002047082	0.928855131	0.149708794	0.595692113	0.049380636	0.001731588	RP11-149I9.2, AATK	0.001731588
206	chr3	64008007	64008387	381	*	5	0.000535878	0.575452461	0.370852392	0.596457554	0.046285319	0.020195338	PSMD6	0.020195338
207	chr12	53183508	53184277	770	*	7	2.39E-05	0.916469909	0.228819825	0.597226799	-0.08161663	-0.025764878	KRT3	0.025764878
208	chr16	34979252	34980189	938	*	4	0.001839873	0.578127462	0.364375618	0.597442589	0.064498014	0.033009088	5S_rRNA	0.033009088
209	chr19	36020200	36020341	142	*	4	0.008052213	0.756491074	0.296222756	0.597755398	0.040087199	0.019380945	NA	0.019380945
210	chr5	78281103	78282793	1691	*	10	3.75E-09	0.663819	0.337412961	0.599404075	-0.058824381	-0.036156409	ARSB	0.036156409
211	chr8	17272048	17272669	622	*	4	0.005175364	0.73318221	0.324058275	0.601483466	-0.054222143	-0.026678708	NA	0.026678708
212	chr10	14647077	14647530	454	*	4	0.001887744	0.536458262	0.388539489	0.602138324	0.048316954	0.03009289	FAM107B	0.03009289
213	chr16	30440564	30440776	213	*	4	0.001445506	0.415994389	0.441443944	0.602359112	0.016679074	0.011865061	ZNF771, DCTPP1	0.011865061
214	chr6	158013149	158014655	1507	*	10	3.83E-09	0.79586332	0.239540276	0.603317283	-0.088545497	-0.030567614	ZDHHC14	0.030567614
215	chr15	25330242	25330536	295	*	4	0.007110363	0.867956455	0.246370438	0.604192698	0.040937279	0.019083688	SNHG14, SNORD116-18	0.019083688
216	chr16	34586837	34587307	471	*	4	0.002760484	0.639681893	0.392177565	0.604815422	-0.042078365	0.006670994	RP11-488I20.4	0.006670994
217	chr7	1098625	1099076	452	*	4	0.001772944	0.526707567	0.409659769	0.606321858	0.071692845	0.034713381	GPR146, C7orf50, RP11-449P15.1	0.034713381
218	chr8	496128	496618	491	*	5	0.000506	0.625275724	0.31432947	0.608683055	0.055459928	0.035235093	NA	0.035235093
219	chr9	135457433	135457982	550	*	4	0.025645295	0.612398327	0.345176965	0.610921218	-0.039700468	-0.008512058	BARHL1	0.008512058
220	chr11	62172184	62172512	329	*	4	0.004467558	0.438832539	0.437284921	0.612233983	0.027498938	0.003220444	NA	0.003220444
221	chr1	152595322	152595992	671	*	7	4.03E-06	0.770732937	0.179205435	0.612264184	0.049215283	0.019209563	LCE3A	0.019209563
222	chr4	41361743	41362397	655	*	5	0.005261857	0.867295913	0.165225728	0.613223735	0.025589893	0.001764669	LIMCH1	0.001764669
223	chr20	62665999	62666983	985	*	4	0.009681102	0.435956583	0.439742896	0.613815658	0.047206985	0.035643393	LINC00176, ZNF512B	0.035643393
224	chr7	871436	872797	1362	*	10	3.67E-08	0.703678086	0.311096613	0.614141493	0.104100706	0.028403363	SUN1	0.028403363
225	chr11	65315205	65315625	421	*	4	0.002293302	0.970498446	0.203963315	0.614266336	0.037138367	0.011924031	LTBP3	0.011924031
226	chr3	8810549	8811092	544	*	4	0.012403077	0.980912611	0.193701856	0.614288455	-0.0175851	-0.007858296	CAV3, OXTR	0.007858296
227	chr11	1463541	1464300	760	*	7	8.13E-06	0.65643304	0.33447108	0.61474766	0.05129678	0.02945351	BRSK2	0.02945351
228	chr6	1595099	1596254	1156	*	6	1.77E-05	0.712005458	0.337440674	0.615715017	-0.044273073	-0.023087453	NA	0.023087453
229	chr1	78225434	78225790	357	*	5	0.003301399	0.815544418	0.231836175	0.615996951	-0.02496571	-0.008892325	USP33	0.008892325
230	chr6	147178769	147179368	600	*	4	0.00426736	0.499877478	0.41707892	0.616340491	0.036237502	0.023898189	STXBP5-AS1	0.023898189
231	chr12	34463891	34464939	1049	*	4	0.02043115	0.484786388	0.426750582	0.616357878	0.03384559	0.027089084	NA	0.027089084
232	chr2	103052716	103053710	995	*	4	0.014005754	0.687222807	0.395496885	0.616932696	0.12004809	0.048074049	IL18RAP	0.048074049
233	chr15	29395532	29396429	898	*	6	9.88E-05	0.777605796	0.257988068	0.617910879	-0.035221476	-0.011755822	APBA2	0.011755822
234	chr2	145278106	145278564	459	*	5	0.015968541	0.852860728	0.201744817	0.618302899	0.053284899	0.022366373	ZEB2-AS1, ZEB2	0.022366373
235	chr17	13209886	13210611	726	*	5	0.000756493	0.596482008	0.335440444	0.618307132	0.042920317	0.01990908	AC003664.1	0.01990908
236	chr12	1025529	1025772	244	*	4	0.005938348	0.549132614	0.418287677	0.618488105	-0.046874837	-0.043443296	RAD52	0.043443296
237	chr8	142315841	142316861	1021	*	5	0.001536566	0.44326478	0.400511291	0.618936484	-0.152337448	-0.047337561	SLC45A4	0.047337561
238	chr6	29705815	29706377	563	*	4	0.00258944	0.433147047	0.447767285	0.619203472	0.051212857	0.032470979	HLA-F, HLA-F-AS1	0.032470979
239	chr11	58667960	58668488	529	*	5	0.000484913	0.880086276	0.345542959	0.623758679	0.060352139	0.03069363	GLYATL2	0.03069363
240	chr18	76744819	76745056	238	*	4	0.005969339	0.625839261	0.425419407	0.625095195	0.027825534	0.015509487	SALL3	0.015509487
241	chr6	170553845	170555276	1432	*	6	0.000772874	0.503767253	0.392316925	0.626749648	0.094397382	0.059911058	NA	0.059911058
242	chr11	848044	848772	729	*	4	0.006715509	0.582496578	0.422372501	0.62979856	0.016110682	0.013016697	TSPAN4	0.013016697
243	chr8	134583731	134584692	962	*	7	0.000157452	0.981314858	0.044884616	0.630265264	0.028590283	0.003152595	ST3GAL1	0.003152595
244	chr19	45664198	45664763	566	*	5	0.002590897	0.787638339	0.266105872	0.630837877	0.033578567	0.020086721	MARK4	0.020086721
245	chr2	190043537	190044983	1447	*	8	2.11E-06	0.345269316	0.407676411	0.631242851	-0.100968929	-0.070417389	COL5A2	0.070417389
246	chr17	76875678	76876239	562	*	4	0.003236645	0.501253832	0.42783846	0.63218926	0.042196786	0.0294547	TIMP2, DDC8	0.0294547
247	chr6	131520697	131521103	407	*	5	0.000979516	0.852515237	0.34370092	0.634151514	-0.05141416	-0.020647537	AKAP7	0.020647537
248	chr8	131091946	131092707	762	*	4	0.00094358	0.659990553	0.336378051	0.635316245	-0.042758647	-0.019060443	ASAP1	0.019060443
249	chr16	31830668	31831421	754	*	4	0.004150932	0.498785907	0.432874585	0.636253696	-0.048151148	-0.013886691	NA	0.013886691
250	chr1	45275340	45276537	1198	*	4	0.012044558	0.531286223	0.421333611	0.63631518	-0.021778283	-0.015475442	BTBD19	0.015475442
251	chr12	4966722	4967182	461	*	4	0.011910324	0.751309445	0.396647126	0.638187557	0.034182264	0.012150363	NA	0.012150363
252	chr19	55598443	55599320	878	*	5	0.000307096	0.646670147	0.401276969	0.638832523	-0.074936713	-0.036188476	EPS8L1	0.036188476
253	chr10	91091912	91092340	429	*	4	0.014355259	0.6861661	0.333736151	0.639563534	-0.021565337	-0.014710402	IFIT3, LIPA	0.014710402
254	chr6	117923852	117924280	429	*	6	0.000702496	0.719789874	0.243199943	0.639687538	-0.038804049	-0.017510354	NA	0.017510354
255	chr19	49890915	49891603	689	*	5	0.000820394	0.652246532	0.384451942	0.641896649	0.079309157	0.048044857	CCDC155, AC010524.2	0.048044857
256	chr12	4488749	4489221	473	*	8	6.60E-06	0.825778041	0.325344828	0.642603928	0.030675165	0.016840835	FGF23	0.016840835
257	chr11	74926583	74927430	848	*	4	0.005951542	0.545744552	0.428128805	0.642666942	0.02887882	0.000412324	CTD-2562J17.4	0.000412324
258	chr7	1686764	1687244	481	*	4	0.013860632	0.685523663	0.364185324	0.643720935	0.0481752	0.021008164	NA	0.021008164
259	chr8	21669876	21670198	323	*	4	0.007525702	0.801771418	0.346364758	0.64582408	0.030154097	0.013130255	NA	0.013130255
260	chr17	48641896	48642794	899	*	4	0.008422596	0.68171935	0.38637717	0.646210257	0.032216228	0.018391214	CACNA1G	0.018391214
261	chr1	180922629	180923683	1055	*	7	5.35E-06	0.536403453	0.404970774	0.646783641	-0.053995161	-0.030839297	RP11-46A10.5, RP11-46A10.4	0.030839297
262	chr5	178986131	178987429	1299	*	15	3.89E-13	0.252775563	0.396651582	0.647434474	-0.07617505	-0.048087238	RUFY1	0.048087238
263	chr12	110464779	110465522	744	*	4	0.010985232	0.593588245	0.430969456	0.650786168	0.051224245	-0.001593612	ANKRD13A	0.001593612
264	chr5	74907592	74908170	579	*	5	0.000194439	0.58256714	0.411336038	0.652566946	-0.112392759	-0.053718484	ANKDD1B	0.053718484
265	chr11	119194159	119194512	354	*	4	0.018153365	0.855744363	0.272719646	0.65298534	-0.057522003	-0.014254346	NA	0.014254346
266	chr9	36276879	36277715	837	*	8	1.39E-06	0.71286282	0.359259733	0.65711292	0.091828395	0.052658407	CLTA, GNE	0.052658407
267	chr2	9893425	9894538	1114	*	5	0.004062552	0.695861093	0.407355313	0.657188658	0.04054132	-0.00125164	NA	0.00125164
268	chr3	61235829	61236016	188	*	4	0.022474442	0.963665337	0.204285675	0.658612668	0.020253208	0.007129348	FHIT	0.007129348
269	chr12	34755568	34756440	873	*	5	0.000342442	0.662300813	0.386311148	0.659208421	0.03277951	0.01987511	NA	0.01987511
270	chr7	855012	855632	621	*	7	1.13E-05	0.952562853	0.193018801	0.66090009	0.124822016	0.022973279	SUN1	0.022973279
271	chr17	38023993	38024636	644	*	4	0.004321011	0.505470951	0.461015855	0.661381106	-0.058794215	-0.032134592	ZPBP2	0.032134592
272	chr12	5152339	5152766	428	*	5	0.000751607	0.507938154	0.431902926	0.661468826	0.044846531	0.024124084	NA	0.024124084
273	chr2	236293335	236293610	276	*	4	0.007152499	0.48911428	0.466393412	0.661763088	0.02877852	0.019380249	NA	0.019380249
274	chr16	67516162	67516546	385	*	4	0.007290239	0.686806048	0.398465598	0.662466421	0.028260124	0.016211307	RP11-297D21.4, AGRP	0.016211307
275	chr2	1595498	1596054	557	*	4	0.012931767	0.677435529	0.393313808	0.662739134	-0.089432133	-0.00646623	AC144450.1	0.00646623
276	chr17	8218709	8219313	605	*	4	0.006244634	0.539348577	0.447661836	0.663081206	0.029451912	0.022556554	ARHGEF15	0.022556554
277	chr5	2755540	2756005	466	*	4	0.021580934	0.805251311	0.426229169	0.666890055	-0.015691621	-0.009405724	NA	0.009405724
278	chr3	156271892	156272019	128	*	4	0.009838749	0.630530895	0.36919217	0.667022085	0.029673377	0.018598934	SSR3	0.018598934
279	chr22	46809688	46810112	425	*	4	0.007817074	0.656801246	0.428038381	0.66772545	0.06706795	0.034680262	CELSR1	0.034680262
280	chr17	7835735	7836945	1211	*	9	2.26E-07	0.728289441	0.267134162	0.668192785	0.046917598	0.017513865	CNTROB	0.017513865
281	chr1	86888585	86888728	144	*	4	0.031290032	0.878607016	0.265714032	0.66960332	-0.033464606	-0.018021806	NA	0.018021806
282	chr12	132703589	132704518	930	*	4	0.006175044	0.584896536	0.411938488	0.669613822	0.03944519	0.02675864	GALNT9	0.02675864
283	chr10	73136913	73137561	649	*	6	0.000125798	0.5004324	0.429383256	0.67138975	0.047391742	0.025138606	NA	0.025138606
284	chr1	8271918	8272277	360	*	5	0.00258944	0.793661463	0.296364049	0.671622631	0.03764442	0.015356535	RP11-431K24.3	0.015356535
285	chr8	55370951	55371392	442	*	4	0.02633781	0.909228542	0.359268708	0.673838124	0.027774132	0.00182573	SOX17	0.00182573
286	chr14	104073479	104074040	562	*	4	0.008874872	0.546855786	0.454290938	0.673915418	0.008844842	0.002137475	KLC1, APOPT1, RP11-73M18.2	0.002137475
287	chr12	129309117	129309376	260	*	4	0.010931047	0.730283772	0.369752153	0.675145576	0.053204705	0.020899645	NA	0.020899645
288	chr12	772688	773007	320	*	5	0.002172204	0.609200242	0.365671372	0.677495988	0.047697311	0.023933917	RP11-218M22.1, NINJ2	0.023933917
289	chr3	127056837	127057149	313	*	5	0.001642385	0.524985113	0.418959638	0.679136499	-0.05517267	-0.02859808	RP11-88I21.2	0.02859808
290	chr10	766041	766501	461	*	4	0.009574204	0.842253408	0.393934855	0.680997496	0.050595402	0.019637981	NA	0.019637981
291	chr16	3451472	3451969	498	*	4	0.026306771	0.738489193	0.333238052	0.681139981	-0.018790783	-0.004623368	NAA60, ZNF174	0.004623368
292	chr18	47017768	47017918	151	*	4	0.027308677	0.84257674	0.36506562	0.681647786	0.033002918	0.017628226	MIR1539, RPL17-C18orf32, RPL17	0.017628226
293	chr16	21199840	21200311	472	*	4	0.015838401	0.684666341	0.416827342	0.68664806	0.055614827	0.028187505	NA	0.028187505
294	chr14	95652231	95652519	289	*	4	0.023713546	0.813378393	0.433884312	0.68755597	0.02610124	0.015459633	CLMN	0.015459633
295	chr11	92702912	92703536	625	*	4	0.00435896	0.509782701	0.48271759	0.688014245	-0.043184771	-0.027874525	MTNR1B	0.027874525
296	chr11	12131382	12131878	497	*	4	0.011891343	0.707741932	0.368712373	0.688191266	0.01999109	0.012773115	MICAL2	0.012773115
297	chr3	52232012	52233294	1283	*	7	4.47E-06	0.969190847	0.109547839	0.68823214	0.046713646	0.004807808	ALAS1	0.004807808
298	chr6	167069326	167070616	1291	*	5	0.014308882	0.503014155	0.44986904	0.689804981	0.052666366	0.034010275	RPS6KA2	0.034010275
299	chr10	81044831	81045166	336	*	5	0.002806048	0.784352109	0.320054573	0.690308405	0.046197977	0.025012989	ZMIZ1	0.025012989
300	chr4	3485263	3486380	1118	*	11	4.09E-08	0.643771734	0.278402038	0.691017511	-0.09011422	-0.036316459	DOK7	0.036316459
301	chr1	111769133	111770111	979	*	5	0.000865445	0.609583025	0.363534884	0.692494646	-0.039679814	-0.024873775	CHI3L2	0.024873775
302	chr6	168045268	168046457	1190	*	6	0.000448361	0.450365459	0.453028096	0.69363424	0.04145198	0.031958419	NA	0.031958419
303	chr4	170581176	170581706	531	*	5	0.003593189	0.620926488	0.424655216	0.693895924	-0.030421286	-0.016542504	CLCN3	0.016542504
304	chr2	3683030	3683283	254	*	4	0.008802219	0.670867238	0.448576947	0.695033544	0.035587807	0.027729584	COLEC11	0.027729584
305	chr16	85368682	85369142	461	*	4	0.011320763	0.514902373	0.490922118	0.695456665	-0.056588434	-0.049318091	NA	0.049318091
306	chr11	123940566	123940777	212	*	4	0.013386377	0.624735233	0.465347004	0.695615645	-0.032885535	-0.021711621	NA	0.021711621
307	chr11	11641324	11642360	1037	*	6	0.000203187	0.784475678	0.346843435	0.695867497	-0.052671811	-0.021208309	GALNT18	0.021208309
308	chr1	156593260	156594229	970	*	7	1.88E-05	0.843884906	0.344181199	0.69605095	0.073944233	0.019383978	HAPLN2	0.019383978
309	chr17	27048223	27048708	486	*	4	0.00607691	0.58477951	0.451463141	0.697946005	0.045407358	0.027899077	RPL23A, AC010761.8	0.027899077
310	chr22	49764313	49765229	917	*	5	0.005306196	0.679346814	0.407908761	0.699453014	0.039529622	0.021302678	NA	0.021302678
311	chr9	37753047	37753393	347	*	4	0.020201458	0.800033662	0.324835023	0.701646809	-0.036320222	-0.003997286	RP11-613M10.9	0.003997286
312	chr4	174452835	174453287	453	*	5	0.001135221	0.815122735	0.339172376	0.702649445	0.025798695	0.011061516	HAND2-AS1	0.011061516
313	chr1	157948536	157949084	549	*	5	0.002084924	0.532487105	0.456346148	0.702980179	0.03351233	0.018547449	NA	0.018547449
314	chr19	3480363	3480940	578	*	7	3.22E-05	0.479293265	0.430998471	0.703735503	0.047143268	0.025238121	C19orf77	0.025238121
315	chr2	75059030	75059673	644	*	4	0.009743554	0.629864665	0.467272141	0.703848778	-0.029956099	-0.024029212	NA	0.024029212
316	chr1	46088336	46089045	710	*	6	0.000392008	0.670273513	0.361870265	0.704643882	0.060395276	0.03649174	CCDC17	0.03649174
317	chr20	61590751	61591209	459	*	4	0.008859545	0.542307232	0.492225359	0.706546406	-0.076128947	-0.058225392	SLC17A9	0.058225392
318	chr12	129294939	129295687	749	*	5	0.007197719	0.66703303	0.402434163	0.70657069	-0.048775207	-0.032218374	SLC15A4	0.032218374
319	chr5	135414858	135416613	1756	*	18	3.41E-14	0.300612126	0.396371575	0.706574722	-0.102442755	-0.052953774	VTRNA2-1	0.052953774
320	chr17	5402539	5404581	2043	*	17	1.14E-15	0.953938682	0.250667267	0.707035351	0.124812382	0.026028714	NLRP1	0.026028714
321	chr10	99734081	99734805	725	*	6	0.000377368	0.694790811	0.328055176	0.707239762	-0.073428125	-0.035268279	CRTAC1	0.035268279
322	chr21	47294739	47295375	637	*	4	0.015297011	0.547181969	0.490650931	0.707687729	-0.050640153	-0.038180602	PCBP3	0.038180602
323	chr11	62676753	62677384	632	*	6	0.000179501	0.833865809	0.411717355	0.709344525	0.026483354	0.017798731	AP000438.2, CHRM1	0.017798731
324	chr5	83016630	83018669	2040	*	14	4.67E-11	0.768421338	0.334918588	0.70954063	0.077410415	0.019676394	HAPLN1	0.019676394
325	chr4	1044486	1044797	312	*	4	0.022890703	0.878845743	0.344867643	0.711278672	0.115074843	0.03885116	NA	0.03885116
326	chr17	79533765	79534694	930	*	6	0.00167431	0.768762366	0.409744773	0.711651893	-0.042249671	-0.016813437	NPLOC4	0.016813437
327	chr1	21864320	21864896	577	*	4	0.013088222	0.568779454	0.486963843	0.712684435	-0.048902562	-0.038510176	ALPL	0.038510176
328	chr17	35851204	35851459	256	*	4	0.013975349	0.584876348	0.482308238	0.713193966	0.062464159	0.038755456	DUSP14	0.038755456
329	chr19	57741934	57743416	1483	*	13	3.69E-09	0.818473281	0.109052786	0.714315167	-0.074383342	-0.020296642	AURKC	0.020296642
330	chr3	101659630	101660066	437	*	4	0.012576578	0.651829128	0.465911815	0.714417012	-0.022597678	-0.01692745	RP11-221J22.1	0.01692745
331	chr1	999599	999888	290	*	5	0.002368675	0.617668955	0.451606044	0.715037545	0.043923072	0.020335094	RP11-465B22.3	0.020335094
332	chr12	119271352	119271546	195	*	4	0.044235326	0.894409323	0.31051257	0.715436276	-0.034645711	-0.013168305	NA	0.013168305
333	chr19	39522747	39523626	880	*	10	9.40E-08	0.7877657	0.282708868	0.715640056	0.06606857	0.020376909	FBXO27	0.020376909
334	chr12	6833063	6833349	287	*	5	0.041165829	0.981074962	0.198190211	0.717805786	0.019010486	0.000686585	COPS7A	0.000686585
335	chr6	33040066	33040914	849	*	5	0.000295932	0.625667893	0.436059548	0.718231677	0.048074065	0.031542732	HLA-DPA1	0.031542732
336	chr20	62733901	62734259	359	*	4	0.013197469	0.853226065	0.438457692	0.718566704	-0.012379969	-0.006826547	NA	0.006826547
337	chr13	101232402	101232684	283	*	5	0.005134516	0.739263498	0.36595567	0.718774775	-0.051909984	-0.024028731	GGACT	0.024028731
338	chr8	42037387	42038195	809	*	5	0.002346666	0.639508967	0.431822757	0.719648869	0.044767913	0.031640337	PLAT	0.031640337
339	chr12	1608961	1609741	781	*	10	9.45E-07	0.753874457	0.266114676	0.721985413	0.10578434	0.023474598	LINC00942	0.023474598
340	chr12	96617777	96618098	322	*	4	0.015067596	0.545276326	0.505865379	0.722249318	-0.107785748	-0.081789993	ELK3	0.081789993
341	chr3	125709126	125710226	1101	*	5	0.002863321	0.517743267	0.483639887	0.726449172	-0.105918942	-0.06198024	NA	0.06198024
342	chr16	85845626	85846184	559	*	5	0.00366092	0.584045929	0.4608283	0.728630316	-0.033828871	-0.0215887	NA	0.0215887
343	chr3	45927105	45928018	914	*	6	0.005013691	0.674164384	0.392882994	0.729947941	-0.033750367	-0.020278976	CCR9, LZTFL1	0.020278976
344	chr6	34024220	34024479	260	*	4	0.017314861	0.590087995	0.491218145	0.730310635	0.025249234	0.019525441	GRM4	0.019525441
345	chr19	14491167	14492077	911	*	6	0.000402243	0.806420891	0.382480023	0.730759758	0.034024944	0.017454011	CD97	0.017454011
346	chr15	99408636	99409194	559	*	4	0.006481269	0.622932941	0.495879278	0.732390425	-0.040628358	-0.024953712	IGF1R	0.024953712
347	chr5	102200701	102201490	790	*	5	0.004828274	0.842416527	0.440128427	0.732660383	-0.02770831	-0.015480239	PAM	0.015480239
348	chr19	51523205	51523736	532	*	5	0.014718436	0.697756605	0.452744029	0.733226232	-0.032895519	0.002367808	KLK10	0.002367808
349	chr16	23197378	23197740	363	*	4	0.023706443	0.751977703	0.45957858	0.733728703	0.052912141	0.029908433	SCNN1G	0.029908433
350	chr12	5539588	5539952	365	*	5	0.008221468	0.875175316	0.280040246	0.734754676	0.029197717	0.010162631	NA	0.010162631
351	chr7	81240445	81240667	223	*	4	0.027644378	0.722238996	0.443109095	0.735459004	-0.050939677	-0.033101209	AC010091.1, AC010091.4	0.033101209
352	chr7	39016965	39017630	666	*	4	0.01851167	0.548218327	0.521577242	0.737318824	0.037454719	0.007651549	POU6F2	0.007651549
353	chr8	54569668	54569999	332	*	4	0.031481341	0.716132301	0.434421385	0.740127236	0.027756502	0.015383144	NA	0.015383144
354	chr5	132155330	132155555	226	*	4	0.04284767	0.749606566	0.458497369	0.740140356	-0.026985032	-0.021081876	NA	0.021081876
355	chr19	17905332	17906309	978	*	9	8.37E-07	0.707299579	0.402166546	0.740275743	0.065715552	0.023635333	B3GNT3	0.023635333
356	chr19	2291020	2291872	853	*	7	5.98E-05	0.502532319	0.460086685	0.741044644	0.038690057	0.016543635	LINGO3	0.016543635
357	chr1	27683139	27683501	363	*	5	0.003515404	0.547682645	0.490237139	0.741275254	0.064957675	0.045966365	MAP3K6	0.045966365
358	chr12	132862024	132862110	87	*	4	0.033257303	0.801564613	0.458019091	0.74162735	-0.040050859	-0.023332883	GALNT9	0.023332883
359	chr17	70112050	70112307	258	*	4	0.016749257	0.87073531	0.441033948	0.742013501	-0.031485253	-0.010332573	SOX9-AS1	0.010332573
360	chr11	11862611	11862879	269	*	4	0.026403731	0.673530119	0.480204632	0.742401599	-0.049393857	-0.019118695	NA	0.019118695
361	chr7	157791721	157792100	380	*	4	0.026103647	0.696687653	0.480276129	0.743106681	0.058340156	0.015325587	PTPRN2	0.015325587
362	chr19	47507399	47507691	293	*	4	0.016221267	0.60546285	0.507144757	0.74438543	-0.062914908	-0.030629424	ARHGAP35	0.030629424
363	chr11	2011971	2012411	441	*	6	0.00067235	0.734395006	0.360312933	0.745736054	0.031039363	0.012466178	AC051649.6	0.012466178
364	chr11	834676	835377	702	*	5	0.001921431	0.5582402	0.495717085	0.745951587	-0.039530155	-0.03126946	CD151	0.03126946
365	chr9	125796611	125797187	577	*	4	0.008752561	0.82464582	0.458598263	0.746663824	-0.023543705	-0.014008748	RABGAP1, GPR21	0.014008748
366	chr10	12430859	12431270	412	*	4	0.026301853	0.683147757	0.493930282	0.746723752	-0.038879405	-0.021327514	CAMK1D	0.021327514
367	chr7	100491714	100492376	663	*	6	0.002270481	0.79999194	0.265743735	0.746838594	0.042182752	0.015728009	ACHE	0.015728009
368	chr21	46963448	46963587	140	*	4	0.024902404	0.75278244	0.490815206	0.746965264	0.029277089	0.020546602	SLC19A1	0.020546602
369	chr16	84940830	84941294	465	*	4	0.032376524	0.700926126	0.494885666	0.747572842	0.060256816	0.002644251	CRISPLD2	0.002644251
370	chr4	6383997	6384908	912	*	5	0.003301399	0.608479542	0.460874257	0.747690975	0.031985704	0.025005163	PPP2R2C	0.025005163
371	chr5	180257691	180257804	114	*	4	0.032082174	0.863724013	0.481561008	0.748243485	-0.028605605	-0.017559246	NA	0.017559246
372	chr16	55866757	55867072	316	*	4	0.024316836	0.629068455	0.505959835	0.749066641	-0.05251276	-0.045335974	CES1	0.045335974
373	chr16	2082689	2083393	705	*	7	0.000179567	0.535547757	0.452016737	0.749895798	0.027571204	0.017325106	SLC9A3R2	0.017325106
374	chr4	174431730	174431922	193	*	4	0.040384715	0.779347824	0.422909531	0.750108673	0.033180487	0.017736638	NA	0.017736638
375	chr3	46449100	46449636	537	*	5	0.005369329	0.558817774	0.498306704	0.75142461	-0.02331661	-0.016721422	CCRL2	0.016721422
376	chr6	106807682	106808110	429	*	4	0.024496984	0.93299645	0.45755801	0.752127487	-0.036167791	-0.019112893	NA	0.019112893
377	chr2	105853157	105854051	895	*	8	1.22E-05	0.882715857	0.386461244	0.753035916	-0.082549184	-0.035845021	NA	0.035845021
378	chr15	65677377	65678103	727	*	4	0.011571008	0.724408656	0.467749918	0.753955866	0.020170292	0.008025786	IGDCC4	0.008025786
379	chr6	156718177	156718546	370	*	5	0.006363056	0.693344713	0.465817189	0.754108273	-0.06496687	-0.033532907	NA	0.033532907
380	chr19	34396184	34396716	533	*	4	0.011776268	0.874501144	0.44077726	0.75472554	0.041568814	0.015223026	NA	0.015223026
381	chr11	32417530	32417943	414	*	7	0.000139183	0.684012483	0.426052085	0.756177774	-0.046987833	-0.027627755	WT1	0.027627755
382	chr1	24195347	24195659	313	*	4	0.015156606	0.625803768	0.513838431	0.757038358	-0.060287876	-0.043761988	NA	0.043761988
383	chr14	24801073	24801616	544	*	4	0.009257769	0.814762264	0.493867177	0.757683823	0.060683664	0.030624796	ADCY4, RP11-934B9.3	0.030624796
384	chr2	172974138	172974960	823	*	6	0.000931788	0.562792066	0.46556279	0.758008972	-0.031681601	-0.022417351	AC104801.1	0.022417351
385	chr14	23623480	23623935	456	*	6	0.000900652	0.887151825	0.358285862	0.758189723	0.040409616	0.019894118	SLC7A8	0.019894118
386	chr16	8814411	8814755	345	*	4	0.023155205	0.660311051	0.500949118	0.758214014	0.052908286	0.021513962	ABAT	0.021513962
387	chr17	42346795	42346923	129	*	4	0.018394305	0.746425256	0.507805852	0.758304484	-0.026861149	-0.006119819	AC003043.1	0.006119819
388	chr5	169725784	169725927	144	*	4	0.02149344	0.705828904	0.506845153	0.75903712	-0.026070788	-0.017351427	NA	0.017351427
389	chr6	33043574	33044345	772	*	6	0.000499928	0.653928287	0.467634567	0.762840691	0.035692434	0.020501294	HLA-DPB1, HLA-DPA1	0.020501294
390	chr2	232765174	232765754	581	*	5	0.006052253	0.685828528	0.446003086	0.763257973	0.019249544	0.006935397	NA	0.006935397
391	chr16	88448143	88449254	1112	*	5	0.00306842	0.834637532	0.355288476	0.76394741	0.035473788	0.018073264	NA	0.018073264
392	chr2	241500784	241501342	559	*	5	0.007080987	0.847157051	0.426684491	0.764937782	0.048779294	0.02017317	DUSP28, ANKMY1	0.02017317
393	chr3	24728905	24729325	421	*	4	0.036812536	0.772678169	0.494329895	0.765204823	-0.034186525	-0.005749682	NA	0.005749682
394	chr8	142310085	142310691	607	*	4	0.020664771	0.806285446	0.470268012	0.76622434	-0.03065312	-0.016898435	SLC45A4	0.016898435
395	chr2	219905165	219905564	400	*	4	0.013268861	0.814567326	0.494114228	0.766915766	0.039342893	0.024152199	CCDC108	0.024152199
396	chr13	76334325	76334866	542	*	5	0.002918972	0.592829866	0.502700496	0.767720148	-0.019579369	-0.016993128	RP11-29G8.3, LMO7	0.016993128
397	chr17	38517641	38518413	773	*	4	0.008970623	0.823408145	0.403847628	0.767780695	0.035794388	0.015603608	CTD-2267D19.3, GJD3	0.015603608
398	chr8	216578	216788	211	*	4	0.037588289	0.704208824	0.491976272	0.768637995	0.111689439	0.067243218	NA	0.067243218
399	chr5	63461216	63461654	439	*	7	0.000250272	0.904313649	0.360255016	0.770112334	0.03181354	0.010899831	NA	0.010899831
400	chr10	88022641	88023243	603	*	7	0.000199185	0.884247552	0.265239546	0.770332398	-0.035821918	-0.015071088	GRID1	0.015071088
401	chr19	54566838	54567279	442	*	6	0.000585933	0.551246964	0.494010243	0.770453895	0.079454998	0.057515558	VSTM1	0.057515558
402	chr11	124628493	124628929	437	*	4	0.015887019	0.973563955	0.420698814	0.77106183	0.021864423	0.010673274	ESAM	0.010673274
403	chr11	2163299	2164237	939	*	6	0.000345604	0.673118001	0.464436924	0.772696728	0.033901717	0.01766068	IGF2-AS, IGF2, INS-IGF2	0.01766068
404	chr22	30723115	30723563	449	*	6	0.000657953	0.929810275	0.408001644	0.772829009	0.030689938	0.014117208	NA	0.014117208
405	chr9	1048520	1050015	1496	*	6	0.000110944	0.939922301	0.410786984	0.773126423	-0.023578306	-0.00925917	NA	0.00925917
406	chr1	177225308	177225888	581	*	5	0.012880199	0.81878163	0.47300765	0.774034435	0.044031891	0.02221641	BRINP2	0.02221641
407	chr12	133345086	133345322	237	*	4	0.026203928	0.727527874	0.516549351	0.77405133	0.030293593	0.019124529	NA	0.019124529
408	chr6	166140208	166140706	499	*	5	0.002340156	0.710703298	0.467719761	0.774160264	0.026965086	0.013631764	PDE10A	0.013631764
409	chr1	207818368	207818434	67	*	4	0.048591018	0.635279798	0.526112882	0.774579741	-0.03444605	-0.021901628	NA	0.021901628
410	chr1	2979582	2980399	818	*	6	0.003422901	0.965915441	0.24228581	0.77497298	-0.041556179	-0.015286588	LINC00982	0.015286588
411	chr16	82067399	82069450	2052	*	10	0.00013936	0.915041342	0.276672328	0.775089691	0.053623565	0.018252081	HSD17B2	0.018252081
412	chr5	149980246	149980674	429	*	4	0.017360369	0.806580367	0.482884307	0.775906489	-0.021340479	-0.008122357	SYNPO	0.008122357
413	chr3	184033282	184034132	851	*	7	0.000265849	0.708814483	0.357312516	0.776162714	0.029843119	0.017330216	EIF2B5, EIF4G1	0.017330216
414	chr20	61040825	61041765	941	*	6	0.00428549	0.967425223	0.241463873	0.776955668	0.043877707	0.004443391	GATA5	0.004443391
415	chr11	93063302	93063888	587	*	5	0.006412935	0.777416993	0.444157914	0.77814235	0.020306902	0.006017638	CCDC67	0.006017638
416	chr17	48858534	48858873	340	*	5	0.006363056	0.573799672	0.520596989	0.779656769	-0.040551269	-0.027881864	NA	0.027881864
417	chr10	21798698	21799395	698	*	5	0.005655935	0.729035899	0.483547989	0.779808726	0.025526496	0.019738575	NA	0.019738575
418	chr10	64565642	64565772	131	*	4	0.028989989	0.772781925	0.496381588	0.77994228	0.01743398	0.011190653	ADO, RP11-436D10.3	0.011190653
419	chr17	2951666	2951736	71	*	4	0.029767109	0.647703245	0.531239192	0.780858926	0.034697115	0.02918618	NA	0.02918618
420	chr7	158750244	158750985	742	*	4	0.015306191	0.607913489	0.548156811	0.781921233	-0.084656591	-0.062856747	NA	0.062856747
421	chr10	1156212	1156594	383	*	4	0.027915989	0.702216418	0.519213924	0.782291426	0.027348682	0.022367974	WDR37	0.022367974
422	chr7	50628822	50629418	597	*	5	0.008104875	0.785353048	0.394672051	0.784358694	0.026520494	0.017208987	DDC	0.017208987
423	chr6	34205811	34206683	873	*	7	0.000225065	0.916591519	0.368693829	0.784867155	0.031654955	0.013701685	HMGA1	0.013701685
424	chr5	140778342	140778546	205	*	4	0.028760379	0.949135721	0.477432585	0.785531264	0.028361311	0.017053753	PCDHGA1, PCDHGA2, PCDHGA3, PCDHGB1, PCDHGA4, PCDHGB2, PCDHGA5, PCDHGB3, PCDHGA6, PCDHGA7, PCDHGB4, PCDHGA8	0.017053753
425	chr11	30037696	30038310	615	*	7	0.000560401	0.998209468	0.126416125	0.785750855	-0.063327064	-0.012897765	KCNA4	0.012897765
426	chr7	4885521	4885664	144	*	4	0.037997453	0.663005609	0.530139331	0.786957006	0.02154828	0.020263933	RADIL	0.020263933
427	chr2	26696038	26696525	488	*	4	0.042144869	0.786908368	0.523242781	0.787624984	0.028833526	-0.00247599	OTOF	0.00247599
428	chr14	71276848	71276990	143	*	4	0.041641429	0.726756771	0.510382384	0.788345968	-0.019913904	-0.013174775	RP6-65G23.3	0.013174775
429	chr17	8702564	8702868	305	*	5	0.026074922	0.625803351	0.509909132	0.788537191	0.042055534	0.028962898	MFSD6L	0.028962898
430	chr16	751056	751603	548	*	5	0.015865709	0.92820542	0.381213336	0.788940948	0.052656991	0.008809489	FBXL16	0.008809489
431	chr17	74524611	74525125	515	*	4	0.025653625	0.825899727	0.492616089	0.789064638	0.040406558	0.017024454	PRCD, CYGB	0.017024454
432	chr10	97515222	97515753	532	*	5	0.008824154	0.728650474	0.50262308	0.790117972	-0.031144471	-0.017769724	ENTPD1, ENTPD1-AS1	0.017769724
433	chr18	5892119	5892753	635	*	6	0.00371769	0.775311242	0.44239767	0.792737192	0.050064967	0.017400782	RP11-945C19.4, TMEM200C	0.017400782
434	chr1	230414987	230416101	1115	*	9	3.47E-06	0.608718894	0.448342322	0.793688913	-0.044963816	-0.026093912	GALNT2, RP5-956O18.3	0.026093912
435	chr16	89894098	89894813	716	*	6	0.001593516	0.690293057	0.467134608	0.795787291	0.058912526	0.0256849	SPIRE2	0.0256849
436	chr2	96054917	96055734	818	*	5	0.009546731	0.835219645	0.386697324	0.796376146	-0.036698505	-0.003493221	NA	0.003493221
437	chr10	88717364	88719121	1758	*	13	1.36E-09	0.928947262	0.334003226	0.79706509	0.050516055	0.021240777	SNCG, MMRN2	0.021240777
438	chr19	45457673	45457890	218	*	4	0.031692814	0.762079798	0.4936027	0.797295698	0.019290793	0.01133517	CLPTM1	0.01133517
439	chr1	17846708	17846815	108	*	4	0.048407725	0.751906217	0.527663921	0.798243172	0.025981663	0.018174082	NA	0.018174082
440	chr19	54605194	54606097	904	*	8	0.000334146	0.948366966	0.17190187	0.798766411	-0.046292927	-0.00894	NDUFA3, OSCAR	0.00894
441	chr5	140761973	140762957	985	*	9	1.77E-05	0.905406168	0.296552314	0.799465828	0.024102573	0.01117217	PCDHGA1, PCDHGA2, PCDHGA3, PCDHGB1, PCDHGA4, PCDHGB2, PCDHGA5, PCDHGB3, PCDHGA6, PCDHGA7	0.01117217
442	chr12	130934389	130935008	620	*	5	0.009791701	0.680006651	0.482726653	0.800508656	0.036547733	0.021973627	RIMBP2	0.021973627
443	chr3	11058438	11059480	1043	*	9	0.000226744	0.998833642	0.061353489	0.800716297	0.046759147	0.006092031	SLC6A1, SLC6A1-AS1	0.006092031
444	chr14	106938289	106938509	221	*	5	0.009736207	0.677047178	0.495666738	0.801531647	0.044449417	0.030600878	LINC00221	0.030600878
445	chr3	36805370	36806213	844	*	5	0.016057373	0.631956046	0.529723054	0.804231232	-0.060268099	-0.032483704	NA	0.032483704
446	chr6	139012618	139013757	1140	*	6	0.001006903	0.68908052	0.47253349	0.804544358	-0.151438959	-0.068130411	RP11-390P2.4, NHSL1	0.068130411
447	chr1	15497910	15498551	642	*	8	0.000148406	0.748603105	0.391922642	0.806047479	0.057143599	0.023758335	TMEM51	0.023758335
448	chr12	132990445	132991124	680	*	6	0.016700731	0.998981378	0.142346296	0.808461777	0.034049809	0.008882701	NA	0.008882701
449	chr7	1362568	1363124	557	*	5	0.004405148	0.794070575	0.493730982	0.808592719	0.035344893	0.002909518	NA	0.002909518
450	chr11	118213272	118213651	380	*	5	0.01125333	0.871106555	0.496288262	0.809175231	-0.029196477	-0.016086876	CD3D	0.016086876
451	chr10	23632529	23633066	538	*	6	0.002856574	0.911016677	0.446405072	0.810591225	0.026790266	0.014150288	RP11-371A19.2, C10orf67	0.014150288
452	chr15	31515750	31516316	567	*	7	0.000434705	0.707401955	0.440617952	0.811416636	0.045203091	0.023840334	RP11-16E12.1, RP11-16E12.2	0.023840334
453	chr10	104502824	104503558	735	*	6	0.000777579	0.826962959	0.43013452	0.812172064	-0.060839474	-0.018661224	SFXN2	0.018661224
454	chr16	50913266	50914024	759	*	8	3.79E-05	0.885797712	0.422168196	0.812472508	0.028408526	0.011168685	NA	0.011168685
455	chr4	3449300	3449904	605	*	5	0.016739077	0.772740561	0.473160319	0.813153768	0.023896905	0.010175765	HGFAC	0.010175765
456	chr14	105943871	105945699	1829	*	9	1.60E-05	0.561174369	0.475650542	0.814020627	0.046039344	0.030964686	CRIP2	0.030964686
457	chr11	60610463	60610877	415	*	5	0.00872553	0.756342101	0.487643541	0.814445258	0.035999975	0.015758904	CCDC86, RP11-804A23.4	0.015758904
458	chr5	66562931	66563789	859	*	5	0.01129611	0.829496182	0.479155623	0.814970383	-0.072687183	-0.010895627	NA	0.010895627
459	chr9	130853144	130853593	450	*	5	0.017382948	0.730427278	0.492487973	0.815340163	-0.029138158	-0.020233736	SLC25A25, RP11-379C10.4	0.020233736
460	chr11	1780137	1780324	188	*	5	0.016868277	0.756812166	0.484022336	0.816045773	-0.022372675	0.007971273	RP11-295K3.1, CTSD	0.007971273
461	chr6	32809960	32811253	1294	*	9	1.07E-07	0.979949078	0.333281261	0.816614778	0.051290138	0.018779422	PSMB8	0.018779422
462	chr6	37503074	37505024	1951	*	8	0.004257793	0.936809273	0.363049132	0.816816035	-0.057013717	-0.020813535	RP1-153P14.8	0.020813535
463	chr1	6093602	6094993	1392	*	9	7.05E-05	0.880551298	0.367199699	0.817618549	-0.05239788	-0.022142245	KCNAB2	0.022142245
464	chr15	71144980	71146328	1349	*	10	3.29E-07	0.908574677	0.335272509	0.818316619	0.052579718	0.016665763	LRRC49, LARP6	0.016665763
465	chr6	33384380	33384537	158	*	4	0.018591984	0.826156375	0.525159372	0.818800664	0.029011515	0.016546114	CUTA	0.016546114
466	chr12	51403056	51403116	61	*	4	0.046985224	0.696381895	0.552759183	0.819333317	-0.018573521	-0.016918388	SLC11A2	0.016918388
467	chr1	94057247	94057789	543	*	8	0.000156313	0.906388085	0.379050298	0.819720165	0.039919879	0.014183145	RP5-1033H22.2, BCAR3	0.014183145
468	chr11	1296469	1297558	1090	*	8	4.58E-05	0.838238434	0.433485459	0.820628628	-0.061188206	-0.025388837	TOLLIP	0.025388837
469	chr19	57831678	57831909	232	*	6	0.039659965	0.946041818	0.272566071	0.823776004	0.049328422	0.008575896	ZNF543	0.008575896
470	chr10	75533025	75533431	407	*	5	0.00655516	0.833812152	0.506825134	0.823782662	0.037287839	0.018289067	FUT11	0.018289067
471	chr3	156009151	156009680	530	*	6	0.003050062	0.853592365	0.396127063	0.82538409	-0.011018556	-0.006322641	KCNAB1	0.006322641
472	chr6	40567245	40567579	335	*	5	0.011826149	0.888667292	0.4768457	0.826066055	0.05738733	0.012278227	NA	0.012278227
473	chr4	187422005	187422343	339	*	5	0.015433204	0.672511134	0.535161494	0.826540762	-0.060060875	-0.048765655	RNU6-1055P, F11-AS1, RP11-215A19.2	0.048765655
474	chr11	96122501	96123035	535	*	7	0.000362884	0.969605709	0.371498343	0.827730851	-0.013318806	-0.005327459	CCDC82	0.005327459
475	chr10	60271505	60272218	714	*	5	0.022146909	0.900010548	0.423842394	0.828378375	-0.045055084	-0.014256142	NA	0.014256142
476	chr17	79361227	79361742	516	*	5	0.010630934	0.682439417	0.530249066	0.829392768	-0.069762017	-0.027187978	NA	0.027187978
477	chr1	18433192	18434118	927	*	7	0.000362884	0.926324197	0.404354597	0.829436473	0.027322833	0.00555367	NA	0.00555367
478	chr20	39320926	39321729	804	*	5	0.017672678	0.905778674	0.50072959	0.831582342	-0.063927195	-0.020785166	NA	0.020785166
479	chr6	30128385	30128775	391	*	6	0.007605163	0.783695948	0.497805606	0.833022151	-0.03142857	-0.019098911	TRIM10	0.019098911
480	chr12	115104734	115106036	1303	*	8	0.000270086	0.922998773	0.220659179	0.834005187	0.024552652	0.007761905	NA	0.007761905
481	chr9	122132054	122132379	326	*	5	0.042344831	0.856310767	0.484803423	0.835113016	-0.024036054	-0.008390882	NA	0.008390882
482	chr2	79220217	79220528	312	*	4	0.027992351	0.930012579	0.536243383	0.83591489	-0.029670503	-0.014592716	NA	0.014592716
483	chr15	73627131	73627612	482	*	5	0.015411352	0.661360217	0.556693277	0.837023868	0.023115674	0.019986498	RP11-272D12.1, HCN4	0.019986498
484	chr8	49231190	49231786	597	*	5	0.033466188	0.883724961	0.477095922	0.837177251	-0.033982547	0.004971034	NA	0.004971034
485	chr8	96085249	96085994	746	*	6	0.001169989	0.644911426	0.532641254	0.837720077	0.052598431	0.027659598	NDUFAF6, MIR3150A, RP11-320N21.2	0.027659598
486	chr5	887052	887419	368	*	5	0.025502082	0.765440763	0.491045527	0.838079372	-0.039390887	-0.016211932	BRD9	0.016211932
487	chr19	7733883	7734203	321	*	5	0.033109374	0.717739182	0.525808203	0.83896664	0.040950043	0.022924573	RETN	0.022924573
488	chr19	17515486	17517762	2277	*	13	2.59E-05	0.776201589	0.392097316	0.839921647	0.040542531	0.022692382	CTD-2521M24.9, MVB12A, BST2	0.022692382
489	chr19	36001618	36002053	436	*	5	0.00866991	0.90860176	0.512892029	0.841326674	0.03469569	0.016642929	DMKN	0.016642929
490	chr8	144371537	144372051	515	*	5	0.016786453	0.683592474	0.554591968	0.841365421	0.066017817	0.038433338	ZNF696	0.038433338
491	chr1	151634388	151634697	310	*	5	0.021444726	0.715264139	0.533581775	0.842001088	0.026591314	0.021748441	SNX27	0.021748441
492	chr2	242868249	242869319	1071	*	6	0.009149275	0.624068865	0.545642689	0.843535657	0.048255204	0.042281475	AC131097.3	0.042281475
493	chr19	49658797	49659299	503	*	4	0.028147026	0.715684761	0.582774918	0.84470051	0.030778977	0.020441127	NA	0.020441127
494	chr16	87525178	87525542	365	*	6	0.00390889	0.854207051	0.509404825	0.846083404	0.04505744	0.027917071	ZCCHC14	0.027917071
495	chr12	11708469	11709115	647	*	5	0.018324114	0.746140971	0.537164665	0.846329079	-0.028798721	-0.014780988	RP11-434C1.1, RP11-434C1.2	0.014780988
496	chr11	87908192	87909729	1538	*	11	2.47E-07	0.985060904	0.340089162	0.847708218	-0.043429111	-0.016726977	MIR3166, RAB38	0.016726977
497	chr6	32941825	32942808	984	*	11	1.96E-06	0.818665472	0.366843164	0.848143167	0.034435986	0.013078601	BRD2	0.013078601
498	chr2	122547604	122548006	403	*	5	0.032519509	0.850927542	0.488562116	0.848412454	0.026931472	0.009154531	NA	0.009154531
499	chr8	141599141	141599436	296	*	6	0.008148878	0.990895058	0.406009249	0.848586996	0.042175339	0.01471797	AGO2	0.01471797
500	chr3	50330083	50330513	431	*	6	0.016375671	0.839933321	0.476677377	0.848624727	0.01634685	0.008370827	IFRD2, HYAL3	0.008370827
501	chr11	77921181	77921503	323	*	5	0.023003701	0.864104999	0.487427823	0.849418893	0.038362321	0.011390558	USP35	0.011390558
502	chr15	64387105	64387884	780	*	4	0.029243936	0.920828078	0.537652858	0.849941665	0.056085523	0.020432846	SNX1	0.020432846
503	chr10	94820892	94821773	882	*	7	0.001015884	0.883592938	0.42672102	0.851509879	0.028819287	0.012556286	CYP26C1	0.012556286
504	chr13	113419720	113420805	1086	*	8	0.000236572	0.646175873	0.508221286	0.851557893	0.046958596	0.032222353	ATP11A	0.032222353
505	chr1	92414221	92414520	300	*	4	0.021426992	0.711630746	0.597098366	0.851897932	-0.037602211	-0.02770477	NA	0.02770477
506	chr17	72269569	72270444	876	*	8	0.000313819	0.988128975	0.346022457	0.851910149	0.046879096	0.015566895	DNAI2	0.015566895
507	chr7	63498133	63498798	666	*	6	0.005630939	0.685496142	0.536310777	0.853198807	-0.04111515	-0.028141875	NA	0.028141875
508	chr5	172260464	172260815	352	*	5	0.031983178	0.820323335	0.487550078	0.853455191	0.040110839	0.021347109	NA	0.021347109
509	chr8	23562918	23563572	655	*	4	0.016000977	0.782155669	0.588129544	0.85461595	-0.033573268	-0.015097396	NKX2-6	0.015097396
510	chr4	798373	798983	611	*	5	0.020914473	0.829158646	0.516804271	0.854770711	-0.035087415	-0.012718625	CPLX1	0.012718625
511	chr5	42756786	42757815	1030	*	8	9.84E-05	0.960855544	0.355684143	0.855088795	-0.044843269	-0.020289525	CCDC152	0.020289525
512	chr17	74721824	74722097	274	*	5	0.033915682	0.902071678	0.456801672	0.855464604	0.017119952	0.005662726	JMJD6	0.005662726
513	chr16	28834126	28834702	577	*	6	0.010107845	0.807213153	0.508591904	0.855666079	0.021721021	0.004473488	ATXN2L	0.004473488
514	chr18	39534420	39535095	676	*	5	0.022641602	0.970954054	0.395788907	0.85594636	-0.047201836	-0.006166756	NA	0.006166756
515	chr11	119181442	119182135	694	*	7	0.012211283	0.997425835	0.138293614	0.856516911	0.076384643	0.012276162	MCAM	0.012276162
516	chr7	2772710	2774414	1705	*	8	0.002295265	0.833428829	0.475564715	0.857216777	-0.038340237	-0.017141606	AMZ1, GNA12	0.017141606
517	chr7	23285742	23286463	722	*	6	0.014551876	0.928420189	0.471522447	0.857990938	-0.039358118	-0.008404856	GPNMB	0.008404856
518	chr15	90543224	90544015	792	*	6	0.004081563	0.742056168	0.53043846	0.858537239	0.020742503	0.013965662	NA	0.013965662
519	chr7	99516845	99517584	740	*	12	1.63E-07	0.68557384	0.449409903	0.858925844	0.040655574	0.020860676	TRIM4	0.020860676
520	chr11	78780692	78780983	292	*	5	0.041641429	0.876746838	0.492277942	0.859349855	0.036291984	0.021430187	TENM4	0.021430187
521	chr1	901685	901892	208	*	5	0.037598432	0.755751916	0.541272816	0.859537768	0.018577214	0.010448339	PLEKHN1	0.010448339
522	chr8	93108104	93108636	533	*	4	0.015319285	0.925680808	0.5751507	0.859764385	0.028167956	0.016800552	RUNX1T1	0.016800552
523	chr8	82644012	82645251	1240	*	10	8.34E-06	0.848017889	0.308179791	0.86134512	0.019711624	0.011942586	CHMP4C, ZFAND1	0.011942586
524	chr11	82708588	82708762	175	*	5	0.033706886	0.875469493	0.510758995	0.861816902	0.032116015	0.017314287	RP11-659G9.3, RAB30	0.017314287
525	chr12	132627456	132628386	931	*	7	0.001641198	0.998042457	0.228220756	0.862033942	0.021103772	0.004537575	DDX51	0.004537575
526	chr7	157474856	157476575	1720	*	8	0.000565791	0.821762232	0.486993773	0.862319171	-0.042940145	-0.023802315	PTPRN2	0.023802315
527	chr2	234294036	234294650	615	*	5	0.016059256	0.73050695	0.565912437	0.862470168	0.050248635	0.030998836	DGKD, AC019221.4	0.030998836
528	chr17	25798180	25799447	1268	*	11	1.09E-06	0.747491253	0.423227257	0.863376546	0.032499275	0.020373907	KSR1	0.020373907
529	chr6	170467425	170468512	1088	*	6	0.016059256	0.736021513	0.539645193	0.863377727	0.04261031	0.022576693	NA	0.022576693
530	chr15	70767159	70768061	903	*	7	0.00121036	0.7275902	0.509690341	0.864430032	0.035486	0.020954969	NA	0.020954969
531	chr19	55586493	55586811	319	*	4	0.03502628	0.804015447	0.592263559	0.865404753	0.031768788	0.020687502	EPS8L1	0.020687502
532	chr17	1395371	1397079	1709	*	11	1.30E-06	0.71648447	0.456218217	0.867022647	0.03000242	0.019437152	MYO1C	0.019437152
533	chr6	168785320	168785632	313	*	5	0.021806379	0.80904526	0.535511156	0.867458248	0.044888804	0.019478144	NA	0.019478144
534	chr4	81117853	81119473	1621	*	13	9.22E-08	0.628111043	0.460763868	0.869969974	0.064863686	0.042885528	PRDM8	0.042885528
535	chr9	72657974	72658837	864	*	7	0.001005902	0.824738653	0.493946383	0.871654204	-0.048874525	-0.02037677	MAMDC2	0.02037677
536	chr12	14926572	14926986	415	*	5	0.012904996	0.77910427	0.563632398	0.872610314	0.030396076	0.022509786	NA	0.022509786
537	chr6	29717368	29718119	752	*	7	4.68E-05	0.924865946	0.43051728	0.872809041	0.072206015	0.024116621	NA	0.024116621
538	chr1	206785995	206786180	186	*	6	0.009565176	0.815153432	0.521584689	0.873993896	-0.044562449	-0.020770264	NA	0.020770264
539	chr1	19971709	19972777	1069	*	9	4.71E-05	0.751675564	0.477929459	0.875109038	-0.067492886	-0.041086576	MINOS1-NBL1, NBL1	0.041086576
540	chr2	9613122	9614744	1623	*	14	7.24E-10	0.89136152	0.329811924	0.876489053	0.058775631	0.018321588	CPSF3, IAH1	0.018321588
541	chr20	35233036	35233942	907	*	7	0.000863566	0.915013418	0.496583457	0.878726265	-0.025694236	0.005759807	TGIF2-C20orf24	0.005759807
542	chr14	77647063	77648040	978	*	9	3.66E-05	0.993436561	0.337668495	0.879457755	0.035293732	0.007013479	RP11-463C8.4, TMEM63C	0.007013479
543	chr6	33240864	33241410	547	*	4	0.018280755	0.922798312	0.593472907	0.880344404	0.031656629	0.021634751	RPS18	0.021634751
544	chr14	72052894	72053361	468	*	6	0.007794745	0.781417132	0.542989939	0.881778165	-0.046624338	-0.026843097	SIPA1L1	0.026843097
545	chr17	42345478	42345773	296	*	6	0.023693436	0.976348004	0.360819297	0.881972804	-0.04349607	0.003339418	AC003043.1, SLC4A1	0.003339418
546	chr10	43845823	43846705	883	*	7	0.002684373	0.868876334	0.46004332	0.882575308	-0.069950528	-0.025387433	NA	0.025387433
547	chr13	42613444	42614179	736	*	10	3.72E-06	0.988632429	0.343453203	0.88357407	0.042314444	0.012070345	DGKH	0.012070345
548	chr5	1107855	1109031	1177	*	8	0.000386939	0.832055391	0.492106207	0.88423285	0.030403835	0.019918918	SLC12A7	0.019918918
549	chr3	65342216	65342843	628	*	4	0.035918846	0.783158389	0.621849051	0.884246195	0.046256378	0.019843928	MAGI1	0.019843928
550	chr15	69222592	69223018	427	*	6	0.021294099	0.827236037	0.489021884	0.885804604	-0.092346943	-0.033834511	SPESP1, RP11-809H16.2, NOX5	0.033834511
551	chr10	125651370	125651726	357	*	7	0.00621397	0.849298007	0.409221003	0.886160941	-0.028098564	0.007127763	CPXM2	0.007127763
552	chr20	33567304	33567887	584	*	6	0.017869932	0.981268772	0.507587281	0.887098998	0.050795251	0.012024471	MYH7B	0.012024471
553	chr7	157549542	157550279	738	*	6	0.01020001	0.865531147	0.540680057	0.887502241	-0.024486047	-0.009871271	PTPRN2	0.009871271
554	chr17	1028394	1028931	538	*	5	0.03530699	0.910085962	0.566558708	0.887960559	0.028469393	0.004309744	ABR	0.004309744
555	chr4	4863678	4864902	1225	*	16	1.44E-09	0.852943511	0.405163739	0.888501535	0.04282754	0.016558761	MSX1	0.016558761
556	chr16	730898	731653	756	*	10	2.54E-05	0.999092886	0.248340206	0.888622194	0.025658795	0.00643064	STUB1	0.00643064
557	chr19	49176277	49176399	123	*	5	0.044992333	0.804178267	0.584796406	0.889474161	0.024171524	0.017585681	SEC1P, NTN5	0.017585681
558	chr21	40176506	40177033	528	*	5	0.029286633	0.809597693	0.579176501	0.889759738	-0.061474629	-0.022432432	NA	0.022432432
559	chr1	110282472	110283342	871	*	10	1.95E-05	0.967486985	0.350453395	0.889803816	-0.049753346	-0.015208935	GSTM5, RP4-735C1.4, GSTM3	0.015208935
560	chr19	4566400	4567177	778	*	7	0.003220658	0.898919752	0.462414595	0.889820666	-0.044915764	-0.00579391	NA	0.00579391
561	chr6	30860497	30860960	464	*	6	0.008059798	0.941879049	0.537838869	0.889927756	0.043973765	0.024707296	DDR1	0.024707296
562	chr6	10746750	10748101	1352	*	8	0.002165897	0.900398673	0.463682588	0.890057999	0.022296125	0.004396812	TMEM14B, RP11-637O19.3, SYCP2L, RP11-421M1.8	0.004396812
563	chr8	104151814	104153829	2016	*	15	3.78E-06	0.856181827	0.416008937	0.890498539	-0.067367374	-0.022785235	BAALC, C8orf56	0.022785235
564	chr1	223537199	223538379	1181	*	8	0.002590465	0.971271784	0.389926677	0.891067845	-0.023421443	-0.002839565	SUSD4	0.002839565
565	chr6	155537595	155538155	561	*	7	0.004619858	0.756584135	0.535651947	0.891122453	-0.039569334	0.010734514	TIAM2	0.010734514
566	chr17	73780035	73780571	537	*	6	0.005445908	0.977205193	0.51699601	0.892281781	0.018947504	0.010330817	H3F3B	0.010330817
567	chr11	125366421	125367112	692	*	6	0.023885511	0.741682119	0.571658307	0.892496149	0.028058469	0.011163511	AP000708.1	0.011163511
568	chr15	95870262	95870475	214	*	6	0.027406272	0.847574833	0.524113597	0.8936388	-0.052973887	-0.01700286	CTD-2536I1.1	0.01700286
569	chr3	138048728	138049011	284	*	6	0.037474185	0.90973081	0.496551176	0.8937179	-0.027321579	-0.002762814	NME9	0.002762814
570	chr12	132899974	132900480	507	*	5	0.023916402	0.832703584	0.554918318	0.893722664	0.026291798	0.014009344	GALNT9	0.014009344
571	chr6	170557102	170558102	1001	*	6	0.016912055	0.717662204	0.581866062	0.894205413	0.062876163	0.055927733	NA	0.055927733
572	chr1	40783060	40783792	733	*	7	0.004291868	0.946932614	0.50492112	0.894352991	0.040408432	0.020134781	COL9A2	0.020134781
573	chr17	56744069	56744490	422	*	6	0.012372948	0.83312284	0.542345285	0.894909949	-0.039338997	-0.025138352	TEX14	0.025138352
574	chr22	46465160	46466183	1024	*	7	0.001834883	0.841436253	0.540570344	0.89495658	0.023115469	0.015854547	FLJ27365, RP6-109B7.4	0.015854547
575	chr11	66336125	66336293	169	*	6	0.037923847	0.898931544	0.531828068	0.895146163	0.0281036	0.014422276	CTSF	0.014422276
576	chr19	38886110	38886789	680	*	6	0.005281955	0.912118902	0.547081113	0.895915421	-0.054345562	-0.029797718	SPRED3	0.029797718
577	chr1	2559822	2560350	529	*	4	0.046715094	0.974877545	0.556122246	0.896446135	0.02078919	0.006727561	MMEL1	0.006727561
578	chr19	1007843	1009949	2107	*	12	5.04E-05	0.90405171	0.427019278	0.898366251	-0.087932626	-0.015146529	GRIN3B, TMEM259	0.015146529
579	chr20	825621	826424	804	*	7	0.001472795	0.977728625	0.44706004	0.898470684	-0.081695693	-0.025059018	FAM110A	0.025059018
580	chr1	26644234	26644822	589	*	7	0.002049795	0.841964683	0.52245676	0.89857681	0.015911474	0.008209332	CD52, UBXN11	0.008209332
581	chr6	32032280	32033307	1028	*	7	0.006183721	0.877335587	0.475384175	0.899634983	-0.043625543	-0.005393499	TNXB	0.005393499
582	chr16	1537926	1539318	1393	*	10	2.19E-05	0.932771392	0.45119914	0.901586217	0.034554939	0.017245181	PTX4	0.017245181
583	chr12	133000028	133000830	803	*	8	0.000742527	0.758820471	0.52522244	0.901961326	0.043994739	0.024000577	NA	0.024000577
584	chr13	34184932	34185311	380	*	6	0.029762806	0.884703467	0.541345655	0.90208361	0.027647735	0.01692832	RP11-37L2.1, RP11-141M1.3	0.01692832
585	chr12	56040025	56040601	577	*	6	0.013566075	0.820574748	0.561973983	0.902667653	0.04212188	0.025627451	RP11-644F5.16, OR10AE3P	0.025627451
586	chr19	36024253	36024439	187	*	6	0.044415686	0.797003572	0.561740381	0.903380591	-0.049567735	-0.026589302	GAPDHS	0.026589302
587	chr2	114736966	114737730	765	*	8	0.000578265	0.928518652	0.512406164	0.904104355	0.07127082	0.025144681	AC010982.1, AC110769.3	0.025144681
588	chr6	52859107	52859607	501	*	7	0.003927306	0.922441011	0.518983196	0.905438091	-0.0300331	-0.01626607	GSTA4	0.01626607
589	chr16	6532643	6533789	1147	*	11	6.68E-06	0.971573863	0.381605527	0.906198309	-0.06504461	-0.017388902	RP11-420N3.2, RBFOX1	0.017388902
590	chr2	109746691	109747264	574	*	7	0.006366597	0.940801828	0.516994113	0.907821428	0.034479443	0.016088097	SH3RF3	0.016088097
591	chr22	42467013	42467909	897	*	5	0.024872828	0.874247623	0.58311206	0.907952752	-0.019503418	-0.004621059	NA	0.004621059
592	chr3	42947263	42947690	428	*	7	0.017554281	0.899013999	0.435543599	0.908032404	-0.035535235	-0.013070775	RP11-141M3.5, KRBOX1, KRBOX1, ZNF662	0.013070775
593	chr11	117072444	117072915	472	*	5	0.020169675	0.887277488	0.599726868	0.908048784	0.028310924	0.012005943	TAGLN	0.012005943
594	chr6	32053100	32054094	995	*	7	0.004753035	0.943363048	0.41661843	0.908672329	0.03288847	0.015590605	TNXB	0.015590605
595	chr16	1395842	1396608	767	*	7	0.008810777	0.995102354	0.441944815	0.908936992	0.03032706	0.01266488	BAIAP3	0.01266488
596	chr19	37342432	37342758	327	*	6	0.016296293	0.94871844	0.517861788	0.911479034	0.020162857	0.00500909	ZNF345	0.00500909
597	chr1	62660428	62660861	434	*	7	0.020435869	0.871347464	0.541965662	0.913034424	-0.066890558	-0.030428598	L1TD1	0.030428598
598	chr16	8960833	8961471	639	*	8	0.000784573	0.869570772	0.528188935	0.913135382	0.021341733	0.013543848	CARHSP1	0.013543848
599	chr10	128192768	128193497	730	*	7	0.008013862	0.880943781	0.534345239	0.913281273	0.032133592	0.005675842	C10orf90	0.005675842
600	chr5	2537210	2537834	625	*	8	0.001002814	0.723506586	0.559178228	0.913930868	0.056932443	0.036274014	NA	0.036274014
601	chr2	3704363	3704773	411	*	6	0.028737937	0.804439807	0.574943776	0.914824175	-0.101947946	-0.042111239	NA	0.042111239
602	chr10	3823907	3824687	781	*	6	0.00807643	0.819551668	0.579309125	0.915788958	0.036168987	0.022076174	KLF6	0.022076174
603	chr15	74501317	74502200	884	*	7	0.002888259	0.899871719	0.532560033	0.915835776	0.0361155	0.019335945	RP11-60L3.1, STRA6	0.019335945
604	chr1	174843523	174844397	875	*	8	0.001116844	0.991556887	0.453109552	0.916285352	-0.039294606	-0.015144981	RABGAP1L	0.015144981
605	chr19	11465479	11466025	547	*	7	0.027895223	0.989315803	0.334151088	0.916563927	0.028162929	0.004103467	CCDC159	0.004103467
606	chr6	53409850	53409878	29	*	4	0.047470702	0.862768418	0.640832156	0.917443194	-0.011663824	-0.005466898	GCLC	0.005466898
607	chr11	41481148	41481891	744	*	10	7.35E-05	0.754192537	0.523644766	0.917487602	0.0216818	0.012513128	LRRC4C	0.012513128
608	chr17	73149094	73149532	439	*	6	0.027894008	0.80135745	0.587422394	0.918097696	0.018678813	0.011776553	HN1	0.011776553
609	chr8	1496052	1497078	1027	*	7	0.005337	0.813897914	0.557499458	0.919044621	-0.032539776	-0.008416489	DLGAP2	0.008416489
610	chr3	55523594	55525577	1984	*	12	7.74E-06	0.954379884	0.394794144	0.919379869	-0.053331335	-0.015345209	WNT5A	0.015345209
611	chr1	68299388	68299854	467	*	7	0.007528195	0.894915551	0.536597078	0.919468645	0.030915947	0.013282112	GNG12-AS1	0.013282112
612	chr6	30419491	30419576	86	*	5	0.035368427	0.806737388	0.626927801	0.920798607	-0.029145041	-0.02384083	NA	0.02384083
613	chr6	31544694	31545836	1143	*	8	0.00078313	0.952205467	0.525505553	0.921097302	0.031678052	0.017495554	TNF	0.017495554
614	chr5	134362967	134364968	2002	*	11	0.000627077	0.943152612	0.454982014	0.921304611	0.047566912	0.014902102	PITX1	0.014902102
615	chr5	1849566	1851071	1506	*	9	0.000771565	0.736198415	0.555259232	0.922535188	-0.046817205	-0.030784104	CTD-2194D22.1	0.030784104
616	chr14	24046085	24046759	675	*	6	0.009534642	0.832155391	0.584218007	0.923256845	-0.041839071	-0.016778554	JPH4	0.016778554
617	chr3	10805672	10806133	462	*	6	0.035678367	0.93595857	0.54950887	0.92356362	0.037211407	0.01722696	LINC00606	0.01722696
618	chr1	1711393	1711661	269	*	6	0.031958241	0.914412422	0.573321135	0.926546725	0.026936613	0.013029679	NADK	0.013029679
619	chr6	168196493	168197732	1240	*	8	0.000480483	0.86230644	0.501051741	0.927694463	0.029211497	0.016124949	AL009178.1, C6orf123	0.016124949
620	chr4	188915971	188917856	1886	*	14	2.38E-05	0.998778661	0.149923902	0.929016795	-0.047323169	-0.011647468	ZFP42	0.011647468
621	chr19	51774264	51775111	848	*	7	0.006848569	0.855348596	0.566947377	0.929320779	0.039595218	0.022740588	CTD-3187F8.11, CTD-3187F8.2	0.022740588
622	chr4	165877875	165878742	868	*	8	0.001157886	0.906187452	0.543902728	0.930129245	-0.047794135	-0.024818222	RP11-366M4.8, FAM218A, TRIM61	0.024818222
623	chr6	32819858	32820421	564	*	11	1.48E-05	0.879370766	0.454362597	0.930147075	0.048763271	0.026031228	PSMB9, TAP1	0.026031228
624	chr17	38083781	38085230	1450	*	11	2.27E-06	0.959878741	0.25506237	0.930325673	0.042413058	0.013386801	RP11-387H17.4, ORMDL3	0.013386801
625	chr6	30706470	30707082	613	*	8	0.003188327	0.976394224	0.413482642	0.930472183	-0.036597862	-0.016177214	FLOT1	0.016177214
626	chr11	64980819	64981596	778	*	9	0.001063258	0.929022065	0.505488097	0.930842662	0.039797483	0.017039252	SLC22A20	0.017039252
627	chr13	101185600	101186274	675	*	7	0.01601168	0.954124482	0.52595992	0.931160308	-0.035523007	-0.013795202	GGACT	0.013795202
628	chr18	77905119	77905947	829	*	9	0.000445852	0.956977501	0.505443067	0.93203113	-0.059358273	-0.020989067	ADNP2, AC139100.2	0.020989067
629	chr10	69991564	69992192	629	*	7	0.026464959	0.994829786	0.268865309	0.93243504	-0.065691702	-0.011532809	ATOH7	0.011532809
630	chr11	128555749	128556865	1117	*	8	0.000409952	0.930552315	0.552970383	0.932796563	0.016618524	0.009325355	FLI1, RP11-744N12.3	0.009325355
631	chr8	87521177	87521456	280	*	7	0.014381197	0.879192834	0.578114695	0.934714366	0.037232931	0.013986314	CPNE3, RMDN1	0.013986314
632	chr1	167408509	167409198	690	*	8	0.004304708	0.869309638	0.519482292	0.93586968	-0.034102117	-0.017041432	CD247	0.017041432
633	chr19	46916145	46917727	1583	*	12	1.99E-05	0.967647093	0.386527867	0.936394858	0.042282086	0.012141526	CCDC8	0.012141526
634	chr5	1498807	1499797	991	*	11	3.60E-05	0.954281321	0.473809105	0.937389961	0.045682461	0.023822905	LPCAT1	0.023822905
635	chr6	41068553	41069048	496	*	6	0.031698063	0.845098797	0.621433568	0.937890002	0.104508809	0.065114491	ADCY10P1	0.065114491
636	chr20	1471884	1472914	1031	*	8	0.004202486	0.978711119	0.538063953	0.938290455	-0.036194927	-0.015922601	SIRPB2	0.015922601
637	chr12	54401665	54402717	1053	*	9	0.003306057	0.912518048	0.51157779	0.938663454	0.072197813	0.023615117	RP11-834C11.12, HOXC6	0.023615117
638	chr1	54411017	54411458	442	*	6	0.030942464	0.97776383	0.529618445	0.939288036	-0.034219478	-0.013569287	HSPB11	0.013569287
639	chr17	47286654	47289036	2383	*	18	3.44E-07	0.884037741	0.464468984	0.940087131	0.029704298	0.014612078	ABI3, GNGT2	0.014612078
640	chr16	66400320	66400599	280	*	8	0.014114411	0.983845619	0.45031466	0.940403761	0.022756646	0.008145088	CDH5	0.008145088
641	chr16	84439784	84440696	913	*	7	0.011910324	0.795048638	0.607130625	0.940645872	-0.044715012	-0.031990239	ATP2C2	0.031990239
642	chr6	134210667	134211217	551	*	5	0.017606714	0.97166815	0.582699172	0.941692029	-0.016242213	-0.003527898	TCF21, RP3-323P13.2	0.003527898
643	chr4	174421114	174422043	930	*	6	0.018391672	0.905294978	0.593764039	0.942225954	-0.023844417	-0.016157695	NA	0.016157695
644	chr1	235291861	235292703	843	*	10	0.001176372	0.994594658	0.336338973	0.942407599	0.061396341	0.005057015	TOMM20	0.005057015
645	chr2	11810460	11810683	224	*	5	0.04535315	0.866410221	0.645950412	0.942608259	0.038798061	4.52E-05	NA	4.52E-05
646	chr19	55887781	55888274	494	*	8	0.005019923	0.94822296	0.556834832	0.942863574	0.04596742	0.023169561	TMEM190	0.023169561
647	chr2	85810744	85812023	1280	*	10	0.000477887	0.903809021	0.480200593	0.942917403	-0.032308046	-0.021978079	VAMP5	0.021978079
648	chr7	157809325	157809846	522	*	6	0.023137199	0.839995177	0.62344121	0.944934807	-0.044220861	-0.035394506	PTPRN2	0.035394506
649	chr17	7311620	7312081	462	*	6	0.030265895	0.832176522	0.634289937	0.946378917	0.034695084	0.020034073	NLGN2	0.020034073
650	chr2	131512310	131513216	907	*	14	8.65E-08	0.993327614	0.404588152	0.946410086	0.04461852	0.013277301	AMER3, AC140481.8	0.013277301
651	chr7	100880751	100881986	1236	*	12	1.80E-05	0.923933099	0.460782591	0.946767018	-0.026586721	-0.016171414	CLDN15	0.016171414
652	chr19	4153419	4153713	295	*	6	0.04327184	0.856669113	0.623597342	0.947384225	0.021176281	0.01446983	CREB3L3	0.01446983
653	chr4	186317760	186318356	597	*	7	0.003341813	0.964754056	0.512885081	0.94748069	0.056446549	0.011456485	ANKRD37	0.011456485
654	chr19	19007074	19008052	979	*	10	0.000861536	0.994691667	0.275009029	0.948814746	0.03445671	0.010227052	CERS1	0.010227052
655	chr1	2344699	2345376	678	*	8	0.00559175	0.992049846	0.47950116	0.948882319	0.024434782	0.010524315	PEX10	0.010524315
656	chr6	31547917	31548437	521	*	7	0.016658042	0.98298444	0.564540988	0.949584923	0.03485744	0.013625076	LTB	0.013625076
657	chr9	124988720	124990456	1737	*	13	1.22E-06	0.799472713	0.521322454	0.949918406	-0.179403883	-0.094003569	LHX6	0.094003569
658	chr4	645256	645574	319	*	5	0.029767109	0.962941374	0.624813684	0.950097773	0.03363417	0.015845505	PDE6B	0.015845505
659	chr10	26222806	26223206	401	*	6	0.032228816	0.89158634	0.623873309	0.950634643	0.020643539	0.006914147	MYO3A	0.006914147
660	chr1	34642305	34642609	305	*	8	0.031625348	0.932391263	0.519886883	0.950686126	0.042366696	-0.008883703	C1orf94	0.008883703
661	chr16	2908060	2908245	186	*	6	0.044561181	0.861995699	0.627382955	0.950798314	-0.032214623	-0.022044975	LA16c-325D7.1, PRSS22	0.022044975
662	chr7	56515510	56516504	995	*	10	0.000213343	0.893756635	0.526880739	0.951076397	0.040574391	0.024154138	RP13-492C18.2	0.024154138
663	chr8	95962175	95962463	289	*	6	0.025486422	0.848843462	0.640513518	0.951352144	-0.033892726	-0.024644699	NDUFAF6, RP11-347C18.3	0.024644699
664	chr20	47896448	47897451	1004	*	8	0.007894596	0.860687828	0.571917841	0.951795302	0.040820007	0.024001212	ZFAS1, SNORD12B, SNORD12	0.024001212
665	chr1	165512980	165513716	737	*	8	0.00688721	0.954940145	0.511665813	0.952075625	0.017063643	0.00572596	LRRC52, RP11-280O1.2	0.00572596
666	chr16	34740934	34741966	1033	*	8	0.013603657	0.944282038	0.505042324	0.95392879	0.0444879	0.020413257	RP11-80F22.2	0.020413257
667	chr10	49701613	49702241	629	*	7	0.011868767	0.851649912	0.618528992	0.954625642	-0.029634309	-0.020121211	ARHGAP22	0.020121211
668	chr13	114927579	114928233	655	*	7	0.020787723	0.984309231	0.546333092	0.954870191	-0.037146155	-0.006660999	NA	0.006660999
669	chr4	57396393	57396596	204	*	7	0.047409238	0.97430579	0.573153372	0.955417845	-0.037099294	-0.010503648	NA	0.010503648
670	chr3	187870621	187871034	414	*	7	0.021648778	0.948619609	0.577728468	0.955537112	-0.045964756	-0.019112884	LPP-AS2	0.019112884
671	chr17	50237205	50237576	372	*	10	0.003470976	0.993258167	0.339289666	0.955769021	-0.040871674	-0.010551639	CA10	0.010551639
672	chr2	118616155	118618151	1997	*	12	0.005436464	0.944651401	0.446292715	0.956001573	-0.073226426	-0.036013769	HTR5BP	0.036013769
673	chr22	47169227	47169976	750	*	10	0.000150409	0.93104015	0.548782366	0.956330576	-0.175409399	-0.075177431	TBC1D22A	0.075177431
674	chr3	58572520	58573320	801	*	9	0.002467007	0.912440873	0.562132861	0.957759148	-0.028922374	-0.00763606	FAM107A	0.00763606
675	chr4	2819614	2820786	1173	*	9	0.002738264	0.94886519	0.571717185	0.957999365	-0.053539763	-0.020329764	SH3BP2	0.020329764
676	chr1	45955733	45957014	1282	*	10	0.000197373	0.853021325	0.560868871	0.95869817	-0.042222598	-0.024860008	TESK2	0.024860008
677	chr22	50585161	50585538	378	*	10	0.000809776	0.967288799	0.501960294	0.958830413	0.049213615	0.01785644	MOV10L1	0.01785644
678	chr13	20805094	20805895	802	*	11	5.88E-05	0.889335147	0.548393686	0.958891471	-0.049522583	-0.021468441	GJB6	0.021468441
679	chr22	38478322	38479708	1387	*	11	0.00034349	0.967560305	0.517244691	0.959379475	0.040093485	0.014609082	SLC16A8	0.014609082
680	chr22	23486647	23487383	737	*	5	0.022766075	0.936593249	0.671318087	0.959970903	0.03847518	0.007388072	RTDR1	0.007388072
681	chr5	121647154	121647642	489	*	7	0.02169513	0.940562512	0.613744202	0.96027808	-0.017260672	-0.00431443	SNCAIP, CTD-2544H17.2	0.00431443
682	chr8	57232395	57233874	1480	*	13	7.16E-06	0.99607324	0.237682999	0.960281514	0.043957811	0.008485536	SDR16C5	0.008485536
683	chr1	115397374	115397449	76	*	5	0.046496082	0.897279548	0.6765057	0.960457908	-0.024988165	-0.011855632	SYCP1	0.011855632
684	chr1	169429525	169430464	940	*	9	0.00185741	0.941678081	0.551428071	0.961122892	-0.038377052	-0.014346972	CCDC181, RP1-206D15.3	0.014346972
685	chr10	4868328	4868398	71	*	6	0.042038534	0.927314588	0.644109434	0.961224256	0.024635996	0.017497668	AKR1E2	0.017497668
686	chr8	144790317	144790410	94	*	5	0.043188192	0.91934718	0.681129953	0.961420784	-0.06228713	-0.027664832	ZNF707	0.027664832
687	chr14	65170049	65170728	680	*	5	0.025087973	0.952619408	0.675226457	0.962779862	-0.019301702	-0.008535346	NA	0.008535346
688	chr17	41607535	41608691	1157	*	10	0.00051828	0.98513704	0.527158258	0.966167679	0.047629989	0.01162421	DHX8, ETV4	0.01162421
689	chr11	123430575	123431162	588	*	8	0.01181181	0.990085565	0.576679314	0.966787988	0.027965094	0.013941448	GRAMD1B	0.013941448
690	chr1	244624249	244625112	864	*	10	0.000836775	0.889635848	0.566339415	0.967212008	-0.037088722	-0.012244674	C1orf101	0.012244674
691	chr6	31762353	31763174	822	*	16	1.24E-07	0.952477484	0.460876113	0.967610975	0.02734211	0.011993187	VARS	0.011993187
692	chr12	110252596	110253503	908	*	11	0.000521735	0.955649028	0.497266291	0.967665128	0.036133252	0.0150644	TRPV4	0.0150644
693	chr21	35831010	35832694	1685	*	18	5.17E-10	0.995846713	0.464567551	0.96783455	-0.095094319	-0.022723801	KCNE1	0.022723801
694	chr20	43159618	43160795	1178	*	10	0.000734973	0.991756917	0.517276138	0.968079583	0.025455273	1.68E-05	PKIG	1.68E-05
695	chr5	56204405	56205270	866	*	9	0.010077456	0.968075995	0.467682118	0.968123077	-0.04623092	-0.012087453	SETD9, AC008937.3	0.012087453
696	chr1	231471991	231472815	825	*	8	0.016800957	0.982777631	0.53720039	0.968637222	0.024701809	0.010056131	EXOC8	0.010056131
697	chr19	45448959	45449301	343	*	8	0.016720499	0.972704629	0.590413024	0.968744336	0.04673747	0.022649497	APOC4, APOC4-APOC2, APOC2	0.022649497
698	chr17	76975944	76976357	414	*	8	0.013061136	0.904585229	0.612693769	0.96887349	0.03227713	0.024664316	LGALS3BP	0.024664316
699	chr14	105259826	105261564	1739	*	13	3.89E-05	0.978010552	0.498701617	0.96895537	0.042652161	0.01581885	AKT1	0.01581885
700	chr1	205011906	205012569	664	*	9	0.009344391	0.99066796	0.537901972	0.969079656	0.016987427	0.008647567	CNTN2	0.008647567
701	chr5	140474005	140475094	1090	*	10	0.001877992	0.990419248	0.494283263	0.969914021	0.035026927	0.010379638	PCDHB2	0.010379638
702	chr8	1712330	1713012	683	*	9	0.01048886	0.990267396	0.510462622	0.970260413	0.023373406	0.007999651	CLN8, CTD-2336O2.1	0.007999651
703	chr6	168720305	168721499	1195	*	8	0.008872826	0.99762588	0.470788407	0.970744082	0.031073907	0.005196166	DACT2	0.005196166
704	chr5	157079404	157079520	117	*	5	0.047498493	0.966403309	0.695407504	0.970880589	0.025792251	0.018724953	SOX30	0.018724953
705	chr8	16859295	16860121	827	*	11	0.00022257	0.990414951	0.517283498	0.970974634	-0.036185718	-0.014174001	FGF20	0.014174001
706	chr1	76262302	76262984	683	*	9	0.006261652	0.9754817	0.517830335	0.971355375	0.062078918	0.021599525	MSH4	0.021599525
707	chr20	30027638	30028418	781	*	9	0.008908325	0.953936949	0.582923559	0.972039416	-0.042177373	0.010630232	DEFB123	0.010630232
708	chr18	77623199	77623598	400	*	8	0.017344757	0.929902249	0.623126354	0.972046324	-0.060690089	-0.031393447	NA	0.031393447
709	chr3	42307193	42307961	769	*	11	0.000809263	0.986784719	0.507753941	0.97314612	-0.04197201	-0.009300049	CCK	0.009300049
710	chr3	189348674	189349323	650	*	9	0.005211157	0.971539363	0.576751949	0.973309447	-0.049219626	-0.022722657	TP63	0.022722657
711	chr17	17109239	17109936	698	*	9	0.007640514	0.907952038	0.607393931	0.973546728	-0.043906894	-0.022539159	MPRIP, PLD6, RP11-45M22.4	0.022539159
712	chr3	169683969	169684683	715	*	13	6.64E-06	0.998805865	0.392153552	0.973580445	0.033828766	0.011454195	SEC62, RP11-379K17.4	0.011454195
713	chr17	6916868	6917993	1126	*	14	5.11E-06	0.995190254	0.354839341	0.974437339	0.033473563	0.011144835	RNASEK, RNASEK-C17orf49, C17orf49, RP11-589P10.7, AC040977.1	0.011144835
714	chr2	177014009	177015125	1117	*	12	0.000164482	0.992921063	0.486357387	0.974674297	0.040498746	0.01506048	HOXD3, MIR10B	0.01506048
715	chr15	74218217	74219669	1453	*	14	2.98E-06	0.99346227	0.482986502	0.975659627	0.02338184	0.01032294	LOXL1, LOXL1-AS1	0.01032294
716	chr8	48172746	48173315	570	*	9	0.009055091	0.997405722	0.452505973	0.975920615	-0.052405571	-0.012100765	SPIDR	0.012100765
717	chr17	6899297	6899577	281	*	8	0.042344831	0.907237824	0.632399829	0.975931514	-0.069959878	-0.033864202	ALOX12, AC027763.2, RP11-589P10.7	0.033864202
718	chr6	151646540	151647133	594	*	9	0.004647613	0.93580222	0.599986617	0.977334756	-0.065974542	-0.023863517	AKAP12	0.023863517
719	chr3	113160071	113160821	751	*	13	3.20E-05	0.932813028	0.563919509	0.977924905	-0.035007552	-0.01824696	WDR52	0.01824696
720	chr5	35230166	35230935	770	*	10	0.012353578	0.997450956	0.46197724	0.978025659	0.046070455	0.01121917	PRLR	0.01121917
721	chr17	55054810	55055539	730	*	9	0.0182257	0.992567615	0.585036597	0.978178883	0.015101344	0.001632557	SCPEP1	0.001632557
722	chr16	1384626	1386290	1665	*	13	0.000392312	0.986311814	0.465804803	0.978256486	0.041028705	0.014780432	BAIAP3	0.014780432
723	chr12	130822256	130824831	2576	*	17	5.41E-06	0.977850025	0.394738657	0.978368768	-0.096045491	-0.028921183	PIWIL1	0.028921183
724	chr16	68678687	68679417	731	*	9	0.009848546	0.990392539	0.544360554	0.978577112	-0.012494081	0.001247853	CDH3, RP11-615I2.2	0.001247853
725	chr1	182922263	182922705	443	*	8	0.030130754	0.978324078	0.618136813	0.979089403	0.029748977	0.001091734	SHCBP1L	0.001091734
726	chr1	40204285	40204497	213	*	6	0.047341106	0.990475311	0.642481961	0.979437147	-0.031703071	-0.006319707	PPIE	0.006319707
727	chr10	530635	533479	2845	*	20	3.12E-05	0.967176938	0.44884155	0.979771752	-0.055340345	-0.025309657	DIP2C	0.025309657
728	chr10	104210692	104211761	1070	*	11	0.001077523	0.999014933	0.413444945	0.980431506	0.025551708	0.010684562	RP11-18I14.10, C10orf95	0.010684562
729	chr19	38042009	38042472	464	*	8	0.029664526	0.963664605	0.639162573	0.98050125	0.017328802	0.010743085	ZNF571-AS1, ZNF540	0.010743085
730	chr12	47219626	47220092	467	*	12	0.000381306	0.947550758	0.562781888	0.981497545	0.034656824	0.022063836	SLC38A4	0.022063836
731	chr16	89042948	89043656	709	*	8	0.038264059	0.947198914	0.649457576	0.982577647	-0.033581673	-0.013139279	CBFA2T3	0.013139279
732	chr2	238707023	238707401	379	*	8	0.042913556	0.976908304	0.626934047	0.983842512	-0.040832471	-0.013737772	LRRFIP1, RBM44	0.013737772
733	chr6	10881086	10882326	1241	*	11	0.017330505	0.998534067	0.459867667	0.983899852	0.040608886	0.008861624	RP11-637O19.3, SYCP2L, RP11-637O19.2, GCM2	0.008861624
734	chr5	163723456	163724070	615	*	10	0.003998748	0.934068073	0.618047897	0.984115635	-0.04047974	-0.026537219	CTC-340A15.2	0.026537219
735	chr11	2722195	2722713	519	*	10	0.014160991	0.999439015	0.426073522	0.984427533	-0.024637377	-0.002787895	KCNQ1	0.002787895
736	chr17	4689165	4689893	729	*	9	0.007131595	0.964556108	0.624721096	0.984497212	-0.015577459	-0.009466011	VMO1	0.009466011
737	chr1	53924986	53925658	673	*	11	0.002152989	0.987212756	0.478720244	0.985025783	-0.098017811	-0.020129661	DMRTB1	0.020129661
738	chr20	30134929	30135362	434	*	8	0.034180492	0.9191174	0.670321244	0.985144553	-0.049707545	-0.043136324	HM13, RP3-324O17.4	0.043136324
739	chr11	2322781	2323896	1116	*	11	0.000770548	0.935948488	0.58786996	0.985295201	0.030420505	0.017816098	TSPAN32, C11orf21	0.017816098
740	chr6	31801683	31802333	651	*	10	0.009350115	0.999329793	0.496608101	0.986012784	0.023319142	0.004918609	NA	0.004918609
741	chr12	132896199	132897506	1308	*	11	0.034249004	0.998971503	0.505773866	0.986655814	0.036618374	0.010444623	GALNT9	0.010444623
742	chr12	99548301	99548950	650	*	10	0.011452996	0.988233373	0.585611158	0.986790813	0.034955395	0.007142783	ANKS1B	0.007142783
743	chr6	26987575	26988289	715	*	12	0.000455033	0.979988549	0.59536873	0.987348289	-0.041947519	-0.016784353	LINC00240, TRNAI2	0.016784353
744	chr5	161494500	161495049	550	*	10	0.019465267	0.990427589	0.575292692	0.987755046	-0.016162075	0.002310879	GABRG2	0.002310879
745	chr6	32075763	32077103	1341	*	14	1.19E-05	0.999468878	0.419897962	0.987757986	0.047066151	0.012651931	TNXB, ATF6B	0.012651931
746	chr12	54070114	54070610	497	*	10	0.011495378	0.969994557	0.59501792	0.988103077	0.021174727	0.009095795	ATP5G2	0.009095795
747	chr3	38179815	38180432	618	*	10	0.012271003	0.974620793	0.619828491	0.988541962	0.035239501	0.006970327	MYD88	0.006970327
748	chr10	101280523	101283644	3122	*	17	5.63E-05	0.97906989	0.515190589	0.988557041	-0.058812104	0.003576711	NA	0.003576711
749	chr6	13295894	13296397	504	*	9	0.02824323	0.969692857	0.633864343	0.988589502	0.036440994	0.023892375	TBC1D7	0.023892375
750	chr16	24856791	24857529	739	*	9	0.023338626	0.974777954	0.632281624	0.989113288	0.049411593	0.014386283	SLC5A11	0.014386283
751	chr22	45097596	45098367	772	*	10	0.016725956	0.995990055	0.501946424	0.989157331	0.026174543	0.007771999	PRR5, PRR5-ARHGAP8, ARHGAP8	0.007771999
752	chr17	7164634	7165909	1276	*	12	0.000495254	0.99827566	0.554750405	0.989689663	0.025316085	0.003862391	RP1-4G17.5, CLDN7	0.003862391
753	chr11	64008328	64008691	364	*	8	0.042356957	0.997309924	0.617267818	0.989940829	0.022489454	0.001762636	FKBP2	0.001762636
754	chr1	201476371	201476775	405	*	10	0.011733367	0.998265388	0.548580119	0.989972647	0.022324532	0.005992843	RP11-134G8.7, CSRP1	0.005992843
755	chr16	279345	280046	702	*	10	0.015697879	0.995022553	0.582708905	0.990114362	-0.041885282	-0.012147517	LUC7L	0.012147517
756	chr12	50343552	50344626	1075	*	12	0.002292642	0.970564782	0.568102386	0.990182578	0.040003749	0.010387067	AQP2	0.010387067
757	chr12	104697387	104697545	159	*	7	0.046067258	0.999064766	0.606965663	0.991470803	-0.027625134	-0.017459878	TXNRD1, EID3	0.017459878
758	chr6	31831439	31832661	1223	*	15	1.26E-05	0.99976221	0.271363829	0.991521828	0.037996991	0.006680641	SLC44A4	0.006680641
759	chr17	72666418	72667743	1326	*	14	0.000295805	0.963071179	0.595440885	0.991981307	0.032551519	0.017815088	RAB37	0.017815088
760	chr6	30420981	30421532	552	*	12	0.001324997	0.999594465	0.571129983	0.992155811	-0.072794778	-0.021368024	NA	0.021368024
761	chr22	50523686	50523981	296	*	10	0.021492508	0.981427479	0.616511391	0.992721473	-0.01888135	-0.00211593	MLC1	0.00211593
762	chr19	38809881	38810538	658	*	10	0.025397413	0.994158717	0.623303807	0.992887375	0.020429855	0.006808553	KCNK6	0.006808553
763	chr12	95397429	95397809	381	*	11	0.010281061	0.992396326	0.619354543	0.992902377	-0.037835745	-0.012531876	NDUFA12	0.012531876
764	chr1	156163116	156164205	1090	*	13	0.001480225	0.999812339	0.556582366	0.993697529	0.055867928	0.008203235	SLC25A44	0.008203235
765	chr16	67184900	67185527	628	*	10	0.034011796	0.997190221	0.625681001	0.993809197	0.018516778	0.002817953	B3GNT9	0.002817953
766	chr4	155701908	155703170	1263	*	17	2.66E-06	0.995321506	0.492494915	0.993840656	-0.067678397	-0.023552037	RBM46, RP11-21G20.3	0.023552037
767	chr8	97247865	97248505	641	*	9	0.011441539	0.9970044	0.661877283	0.994029037	0.033118788	0.010414717	KB-1043D8.6	0.010414717
768	chr12	14720100	14720858	759	*	8	0.010089586	0.995624016	0.673852765	0.994339347	-0.032330476	-0.007324157	RP11-695J4.2, PLBD1	0.007324157
769	chr4	104640489	104641554	1066	*	12	0.002811524	0.996013776	0.620005808	0.994502004	-0.065866521	-0.017166431	TACR3	0.017166431
770	chr8	124194312	124195435	1124	*	13	0.000115526	0.98812222	0.63011132	0.994691337	0.050684186	0.02279711	FAM83A, RP11-539E17.5	0.02279711
771	chr19	15121199	15121596	398	*	11	0.010877141	0.979400144	0.643668956	0.994992838	0.035150673	0.016053005	CCDC105, SLC1A6	0.016053005
772	chr6	31542740	31543686	947	*	13	0.000887326	0.979407933	0.626219464	0.995261588	0.019867912	0.011261674	TNF	0.011261674
773	chr1	203320190	203321087	898	*	12	0.003559302	0.997891725	0.607618583	0.995406385	0.029096428	0.011309086	FMOD	0.011309086
774	chr7	150019973	150020961	989	*	16	5.98E-05	0.999969169	0.336252326	0.995659448	-0.029378152	-0.009385973	LRRC61, ACTR3C	0.009385973
775	chr2	3605707	3606561	855	*	14	0.003698624	0.99992675	0.312762708	0.995748291	0.024073671	0.001055752	RNASEH1-AS1, RNASEH1	0.001055752
776	chr5	170288255	170289430	1176	*	14	0.000660236	0.998224196	0.511300048	0.996000191	-0.081787496	-0.015681245	RANBP17	0.015681245
777	chr15	93616072	93617402	1331	*	18	2.94E-05	0.999010374	0.345428603	0.996239863	-0.028980954	-0.009842203	RGMA	0.009842203
778	chr20	32307885	32309023	1139	*	13	0.003360714	0.999617456	0.568164423	0.996561151	0.036658161	0.011451115	PXMP4	0.011451115
779	chr15	74494781	74495401	621	*	11	0.016027204	0.994464429	0.644320455	0.996622063	-0.044370132	-0.012841891	RP11-60L3.1, STRA6	0.012841891
780	chr1	10489962	10490496	535	*	10	0.029451912	0.999773308	0.637240625	0.996658242	0.03774745	0.009754564	APITD1-CORT, APITD1, RP4-736L20.3	0.009754564
781	chr16	55689901	55690564	664	*	11	0.031538163	0.999339399	0.596286634	0.99670144	-0.051097266	-0.002301135	SLC6A2	0.002301135
782	chr19	56135702	56136561	860	*	12	0.009785873	0.998029286	0.628313887	0.996716941	0.012459043	0.0074607	ZNF784	0.0074607
783	chr3	146261991	146263345	1355	*	14	0.00255632	0.977021784	0.641288435	0.997115218	0.062349113	0.013155751	PLSCR1	0.013155751
784	chr22	22901569	22902047	479	*	11	0.032133452	0.982261574	0.685041373	0.997319612	0.030020341	0.005853492	LL22NC03-63E9.3, PRAME	0.005853492
785	chr17	29297380	29298148	769	*	14	0.001480051	0.996785749	0.582489768	0.997424469	-0.023856675	-0.009746603	RNF135	0.009746603
786	chr7	27169510	27170961	1452	*	18	7.09E-06	0.993640509	0.595571776	0.997970443	-0.055574628	-0.028119788	HOXA-AS2, HOXA-AS3, HOXA3, HOXA4, RP1-170O19.22	0.028119788
787	chr5	110062384	110062837	454	*	12	0.022189158	0.985765247	0.676273845	0.998331169	-0.050054452	-0.025825028	TMEM232	0.025825028
788	chr1	231155632	231156359	728	*	12	0.011609083	0.997019013	0.672768386	0.998343896	-0.033532039	-0.011090003	FAM89A, MIR1182	0.011090003
789	chr7	27182435	27188770	6336	*	60	6.34E-21	0.97716003	0.458531702	0.998348572	0.103643221	0.029834043	HOXA-AS3, HOXA3, RP1-170O19.22, HOXA5, HOXA6, RP1-170O19.23	0.029834043
790	chr20	18487539	18488185	647	*	12	0.016658042	0.998773874	0.682136888	0.998968576	-0.026225366	-0.00879082	SEC23B	0.00879082
791	chr10	131264575	131265796	1222	*	19	1.67E-05	0.999730496	0.51586623	0.998970299	-0.054829627	-0.006306665	MGMT	0.006306665
792	chr11	3253581	3254475	895	*	14	0.003707018	0.999867189	0.62293559	0.999071269	0.056927042	0.011493858	AC109309.4, MRGPRE	0.011493858
793	chr2	43822965	43823835	871	*	13	0.015761262	0.992139495	0.679865178	0.999081797	0.023295802	0.011056071	THADA	0.011056071
794	chr6	31126599	31127863	1265	*	20	8.58E-07	0.999921927	0.566853177	0.999120835	0.032830929	0.011074611	TCF19	0.011074611
795	chr19	57630034	57630742	709	*	16	0.001561304	0.995794494	0.636711223	0.999178792	-0.045492275	-0.017835673	USP29	0.017835673
796	chr6	30852699	30854551	1853	*	22	8.36E-05	0.998758078	0.5923197	0.999288119	0.037597121	0.014804584	DDR1	0.014804584
797	chr15	26108612	26109614	1003	*	24	1.97E-07	0.999999992	0.131050118	0.999331881	-0.038276514	-0.005139599	ATP10A	0.005139599
798	chr15	89010703	89011043	341	*	7	0.04327184	0.994828844	0.811779228	0.999356319	-0.006176415	-0.001833087	MRPS11, RP11-97O12.7	0.001833087
799	chr2	51259175	51260399	1225	*	16	0.000852052	0.99939689	0.638851469	0.999425675	-0.027333929	-0.000640935	AC007682.1, NRXN1	0.000640935
800	chr7	130353493	130354073	581	*	15	0.004259007	0.999975381	0.627041701	0.999474775	-0.011685797	-0.002073436	COPG2, TSGA13	0.002073436
801	chr6	24646213	24647210	998	*	13	0.011431586	0.999856499	0.630195549	0.999544406	-0.080321472	-0.010175776	KIAA0319	0.010175776
802	chr6	42928274	42928920	647	*	17	0.028497918	0.999998169	0.537132729	0.999871353	-0.034908514	-0.008969705	GNMT	0.008969705
803	chr6	31938777	31939546	770	*	18	0.009834305	0.999991341	0.556915775	0.999890924	0.038730493	0.010430095	STK19, DXO	0.010430095
804	chr6	30433423	30434523	1101	*	17	0.006577009	0.999813123	0.689026737	0.999895622	-0.040221462	-0.012965153	TMPOP1	0.012965153
805	chr10	135050343	135052004	1662	*	27	1.09E-07	0.999837761	0.598626359	0.999919807	0.03521256	0.005831634	VENTX	0.005831634
806	chr6	31691685	31692760	1076	*	17	0.005981535	0.999496592	0.681835365	0.999928419	0.024184198	0.008018517	C6orf25	0.008018517
807	chr6	32015083	32016690	1608	*	29	6.60E-07	0.99999815	0.511611862	0.99996247	0.031346925	0.009549002	TNXB	0.009549002
808	chr6	31650735	31651676	942	*	20	0.002509288	0.999622416	0.707956575	0.999983546	0.083726774	0.031307273	LY6G5C	0.031307273
809	chr5	121412702	121414634	1933	*	25	0.001081834	0.999993169	0.591438445	0.999988329	-0.036509982	-0.00432741	LOX	0.00432741
810	chr20	42142005	42143096	1092	*	23	0.006202814	0.999975595	0.655928585	0.999996294	0.030880158	0.010002648	L3MBTL1	0.010002648
811	chr20	57426979	57428473	1495	*	34	3.69E-08	0.999999935	0.637196561	0.999999638	0.026301417	0.010645201	GNAS	0.010645201
812	chr11	2292477	2293665	1189	*	30	0.003145678	0.999999969	0.704917437	0.999999993	0.035264888	0.012520627	NA	0.012520627
813	chr11	2889840	2891402	1563	*	36	6.78E-06	0.999999993	0.6804883	0.999999995	-0.058616529	-0.010690747	KCNQ1DN	0.010690747
