# Supplementary material for: Respiratory infection- and asthma-prone, low vaccine responder children demonstrate distinct mononuclear cell DNA methylation pathways
Source: Clin Epigenetics. 2024 Jul 3;16:85. doi: 10.1186/s13148-024-01703-0 (PMC11223352; doi:10.1186/s13148-024-01703-0)
Supplement: Supplementary file 4 — Additional file 4.Table S3 - Table of statistics for genome-wide significant MPL-associated differentially methylated regions. [file 13148_2024_1703_MOESM4_ESM.csv]

	seqnames	start	end	width	strand	no.cpgs	min_smoothed_fdr	Stouffer	HMFDR	Fisher	maxdiff	meandiff	overlapping.genes	betaAfc
1	chr11	71189385	71189969	585	*	4	0.0209127851475962	0.960217318527937	0.783341875539095	0.983562456160447	0.023763275233798	-5.96477467982425e-05	NADSYN1	5.96477467982425e-05
2	chr6	31603874	31604565	692	*	4	0.00223185633513415	0.990571645232696	0.801444961662014	0.990411641198679	-0.0241281640718161	-0.000165179983018013	PRRC2A	0.000165179983018013
3	chr4	42399484	42400116	633	*	9	0.00627442360213347	0.999914158442919	0.855198862724606	0.99998717793812	0.0119679414813824	-0.000314443127860372	SHISA3	0.000314443127860372
4	chr10	45496230	45496710	481	*	8	0.0319326697411381	0.999576179284924	0.835755196542188	0.999893822186383	0.0115131475346098	-0.00104057239117745	ZNF22, C10orf25	0.00104057239117745
5	chr9	74384075	74384692	618	*	4	0.00742297729665173	0.937990220191429	0.772094006339225	0.979318885289889	-0.0065452161805336	-0.00116027873834264	TMEM2	0.00116027873834264
6	chr17	29232912	29233864	953	*	13	0.00138378850661856	0.999998509766965	0.851047402061711	0.999999773819207	-0.0110228299151201	-0.00212927103141821	ADAP2, TEFM	0.00212927103141821
7	chr11	60674297	60674473	177	*	4	0.0395452704269948	0.984536456072779	0.819028953476505	0.991779265937786	-0.0116453808351333	-0.00446252940163351	RP11-881M11.2	0.00446252940163351
8	chr1	244080114	244080781	668	*	4	0.0157337792080077	0.999292796954714	0.842625675936349	0.99662022583571	-0.020295522508431	-0.00499134648640324	RP11-278H7.1	0.00499134648640324
9	chr13	41837525	41837995	471	*	8	0.0319326697411381	0.999665538295212	0.846975961966883	0.999939199165132	-0.0220142259858415	-0.00530591076340019	MTRF1	0.00530591076340019
10	chr6	2841875	2842608	734	*	10	0.0125709702579884	0.999934973533399	0.850427476523031	0.999994199121433	-0.0256622700067544	-0.00551528402359709	SERPINB1	0.00551528402359709
11	chr6	33386967	33387205	239	*	6	0.0446301815438318	0.998291947757903	0.859448859993613	0.999689577423809	-0.024418333978844	-0.00649519478335251	NA	0.00649519478335251
12	chr14	23025981	23026517	537	*	6	0.00672614628451622	0.999570692510781	0.834751940303838	0.999304082423393	-0.0179156321131215	-0.00666270514432393	AE000662.92	0.00666270514432393
13	chr13	36871646	36872346	701	*	12	0.00257988745418744	0.99976907162733	0.81515177138521	0.999991193661888	-0.0357992358160473	-0.00758585035778813	SOHLH2, CCDC169-SOHLH2, CCDC169	0.00758585035778813
14	chr15	23893025	23893086	62	*	4	0.0237795877392661	0.950392822460364	0.787722264404122	0.98416030203703	-0.0189675927101685	-0.00778060184413939	NA	0.00778060184413939
15	chr21	37442104	37442476	373	*	7	0.0161902412518296	0.993863689216359	0.805891277972653	0.999141971186822	-0.0210117567384992	-0.00828339855595741	CBR1, SETD4, AP000688.14	0.00828339855595741
16	chr7	2419958	2420339	382	*	5	0.0110803337651227	0.99424777716955	0.816531270986617	0.997150386843153	0.0289268932226424	0.00899286192732839	EIF3B	0.00899286192732839
17	chr6	30652829	30653799	971	*	13	0.00225653188205469	0.999988073213142	0.835416875198622	0.999999147897601	-0.0157209112927804	-0.00940067860198486	PPP1R18	0.00940067860198486
18	chr8	80678683	80679314	632	*	6	0.02165213207111	0.999712710385344	0.861842312805617	0.999755759726119	-0.0219954260632117	-0.00959025741961489	HEY1	0.00959025741961489
19	chr11	637032	637175	144	*	7	0.0308055768792687	0.998998888978061	0.814898482649701	0.999413740051703	0.0249968599301835	0.00995043725989521	NA	0.00995043725989521
20	chr7	117854511	117854765	255	*	4	0.0425779263919907	0.932608069474168	0.771868434954658	0.978808173560731	-0.023390829587663	-0.0105739942631968	ANKRD7	0.0105739942631968
21	chr16	2286287	2286703	417	*	9	0.015511076092099	0.998581790547756	0.825629697195917	0.999929995707363	0.0180078181236483	0.0111967391348343	DNASE1L2, RP11-304L19.12	0.0111967391348343
22	chr3	182816738	182817626	889	*	14	0.00417057891216231	0.999916262436304	0.823851894064962	0.99999908627831	-0.0304986328597438	-0.0118237277169443	MCCC1	0.0118237277169443
23	chr19	35530254	35531417	1164	*	10	0.00293795703267135	0.999024820159238	0.810109740682697	0.999940058934062	0.0239370292819517	0.0118360516043151	SCN1B, HPN	0.0118360516043151
24	chr7	143582146	143583068	923	*	9	0.00149775150268107	0.999706538896468	0.833406987731381	0.999957517525609	-0.0259565569301846	-0.0128953814124107	FAM115A	0.0128953814124107
25	chr20	32307885	32308529	645	*	12	0.000177646204319532	0.999872864020941	0.821664578248955	0.999994619687599	-0.028356799516828	-0.0130765557460224	PXMP4	0.0130765557460224
26	chr14	52779847	52780921	1075	*	10	0.000329674162056454	0.999280740828377	0.813322509120697	0.999949397859681	0.034707454822118	0.0131210133479922	NA	0.0131210133479922
27	chr7	27142700	27143806	1107	*	14	0.00170729542566699	0.999937010563308	0.828321737420549	0.999999366632862	-0.0270746520837074	-0.0133956526759516	NA	0.0133956526759516
28	chr3	72704174	72705399	1226	*	9	1.07831701749477e-10	0.99947083068656	0.770270833673378	0.999427310747568	-0.0263786479898716	-0.0137437323268326	NA	0.0137437323268326
29	chr16	68729407	68729847	441	*	4	0.00606207826257329	0.986302357695792	0.805549769945809	0.990899435970365	0.0367929601238494	0.0141992974820543	CDH3	0.0141992974820543
30	chr19	12305553	12306198	646	*	7	0.0252600078533659	0.996720730215895	0.811682797100637	0.999319051657396	0.0381719839423194	0.0143790078436222	CTD-2666L21.1	0.0143790078436222
31	chr16	766396	766888	493	*	4	0.00514216638463277	0.915129762528405	0.753284045716314	0.971791343256007	0.0202917232860448	0.0157372564853667	METRN	0.0157372564853667
32	chr3	188664329	188665413	1085	*	9	0.00136560413688409	0.999996623681895	0.85627309792566	0.999990164844713	0.0427713616297464	0.0159995307395547	TPRG1, TPRG1-AS1	0.0159995307395547
33	chr8	39171620	39172851	1232	*	10	4.57462183426684e-06	0.995694969624556	0.789480916188047	0.999832365220208	-0.0315594167565894	-0.016609484918894	ADAM5	0.016609484918894
34	chr2	115419729	115420107	379	*	5	0.0408783730940149	0.973775888956962	0.804622784670616	0.994899555436666	0.0259982758532756	0.0170224200321184	DPP10	0.0170224200321184
35	chr6	138893111	138893718	608	*	8	0.00617118965972181	0.993967529545549	0.802172006567686	0.99954163205873	-0.0230912648163431	-0.0171591253375602	NHSL1	0.0171591253375602
36	chr6	170580311	170581690	1380	*	7	4.27207227310752e-06	0.998729066333331	0.803321117788231	0.999153796093522	-0.0362137646952608	-0.0177413299137973	RP5-894D12.3, RP5-894D12.5	0.0177413299137973
37	chr6	30859697	30860960	1264	*	18	1.04445895083354e-07	0.999996531305199	0.824415586608628	0.999999979475458	0.0566613497162992	0.0179000974553838	DDR1	0.0179000974553838
38	chr6	106545667	106546824	1158	*	13	5.23819736401298e-10	0.999792141791715	0.789769219254224	0.999984141170574	-0.0344876598141425	-0.0179101096678486	PRDM1	0.0179101096678486
39	chr2	98329337	98330493	1157	*	10	5.84946406553458e-06	0.996444799032041	0.7837386372451	0.999799017653676	-0.0249370851538513	-0.0179249429557959	ZAP70	0.0179249429557959
40	chr5	42756397	42757171	775	*	9	2.15618263587938e-05	0.999963373025967	0.826342368155564	0.999944004035444	-0.0421845101179976	-0.0182158869516528	CCDC152	0.0182158869516528
41	chr7	27184521	27184853	333	*	6	0.0345785118588252	0.996079586086946	0.849588896324529	0.999501470390983	0.0314446934254709	0.0183445390622172	HOXA-AS3, HOXA3, RP1-170O19.22	0.0183445390622172
42	chr17	79817079	79817271	193	*	4	0.02165213207111	0.982776530768047	0.823584360056025	0.99270404693153	0.0300066787843101	0.0188237831150875	P4HB	0.0188237831150875
43	chr5	150521167	150521440	274	*	6	0.0324862415587717	0.991901862544079	0.812617172146265	0.998371634177756	-0.0313836629265947	-0.0188833255341878	ANXA6	0.0188833255341878
44	chr14	50863783	50864415	633	*	10	0.0173844633944868	0.999970666342779	0.853353398859166	0.999994952813377	0.0548719862198754	0.019083129500731	RP11-247L20.3, CDKL1	0.019083129500731
45	chr12	12224246	12224457	212	*	4	0.0429307144507319	0.976071126615053	0.804195035276122	0.988824365519033	-0.0243404204799594	-0.0192488764660993	BCL2L14	0.0192488764660993
46	chr3	112359488	112359648	161	*	5	0.0197257661945844	0.967501507941702	0.783888482958659	0.992152946708234	-0.0261960980617551	-0.0195312718883338	CCDC80	0.0195312718883338
47	chr6	30624502	30624769	268	*	4	0.036964268429482	0.985358098373362	0.821366860633199	0.992165810867109	0.0313402455448007	0.0195320565972778	DHX16	0.0195320565972778
48	chr12	56236534	56237315	782	*	6	0.00222680169083141	0.997168711250269	0.830014384692975	0.999119635290988	0.0501309298904691	0.0195652048491166	MMP19	0.0195652048491166
49	chr16	27414210	27414418	209	*	4	0.0318258885178985	0.966868642754743	0.806526511131303	0.989062799586869	-0.025018358390679	-0.0195937270165685	IL21R	0.0195937270165685
50	chr2	233390699	233391265	567	*	7	0.000113843346691979	0.986590661424021	0.786213915036167	0.998345375009557	-0.0292872782500057	-0.0196029987791127	CHRND	0.0196029987791127
51	chr19	42379689	42379982	294	*	4	0.0170078085736188	0.962890985001904	0.789970854264979	0.985283834987161	-0.0300201271689311	-0.0196609517251716	NA	0.0196609517251716
52	chr7	4764228	4765362	1135	*	7	0.000803369311517619	0.981137119515425	0.774742115801478	0.997659513526152	0.0268332050135298	0.0199705114515344	FOXK1	0.0199705114515344
53	chr6	30853948	30854551	604	*	9	4.3437188689859e-06	0.999995054513615	0.829853035632173	0.999955460142157	0.0488488341633156	0.0200153774121338	DDR1	0.0200153774121338
54	chr14	101035818	101036322	505	*	7	0.00538458332199581	0.986393066689158	0.788577716637191	0.998426358748821	-0.0244436984135804	-0.0201538592551971	BEGAIN	0.0201538592551971
55	chr17	17464853	17465682	830	*	8	0.0016180677698107	0.99656499483386	0.81088171846655	0.999687030250323	0.0426606334886607	0.0210491531953337	PEMT	0.0210491531953337
56	chr10	3824373	3825031	659	*	6	0.00293258339495017	0.984679951967695	0.791002930020837	0.996975207849476	-0.0326580765687109	-0.0210949118868545	KLF6	0.0210949118868545
57	chr7	4832112	4832535	424	*	5	0.0174625742528808	0.960439720423897	0.779595689494741	0.991200794353392	0.0343131587472326	0.0218045814764973	AP5Z1	0.0218045814764973
58	chr3	128369853	128370463	611	*	6	0.0200027293931468	0.983707028643982	0.801655004930524	0.99763276390431	0.0518641444478194	0.0227894449848148	RPN1	0.0227894449848148
59	chr22	45608428	45609421	994	*	12	0.00232227924998261	0.999855237895542	0.82093745934921	0.999993585268068	0.0412788396136692	0.0234432776555827	KIAA0930	0.0234432776555827
60	chr6	31846769	31847028	260	*	8	0.00149595864880818	0.990929943401704	0.786771433459338	0.999214670491539	0.0320372538016256	0.0235683838431228	SLC44A4	0.0235683838431228
61	chr2	242710665	242711046	382	*	5	0.0143961267903049	0.961337062189013	0.779657165443785	0.991252043359542	0.0482546226925868	0.0236391839101663	NA	0.0236391839101663
62	chr19	7733642	7734203	562	*	6	0.00807867964187604	0.98035395117631	0.78733563797145	0.996579778247253	0.0286828245627104	0.0237163990642407	RETN	0.0237163990642407
63	chr5	110062384	110062837	454	*	12	0.00594442955005263	0.999455372889997	0.816992104904548	0.999991506059211	-0.032171163286108	-0.0243592458846991	TMEM232	0.0243592458846991
64	chr15	40633124	40633416	293	*	7	0.00781201933659835	0.987911505881785	0.795150829507775	0.99870988701468	0.0372904167749802	0.0248645001442652	C15orf52	0.0248645001442652
65	chr3	196065106	196065569	464	*	10	0.00781201933659835	0.99931324139169	0.821949630454611	0.999966713314884	0.0441692209123008	0.0248976072043115	TM4SF19, TM4SF19	0.0248976072043115
66	chr20	57267176	57267561	386	*	6	0.0262102930104418	0.98756363199386	0.796132596837048	0.997378244443427	0.0487663257563774	0.0249867121515405	STX16-NPEPL1, NPEPL1	0.0249867121515405
67	chr5	1107855	1109031	1177	*	8	0.0006056049379034	0.998367401263167	0.806059704908551	0.999631306757125	0.0493432449836894	0.0251135011079096	SLC12A7	0.0251135011079096
68	chr17	873255	873619	365	*	4	0.000102348905181742	0.906185103141818	0.744759746039897	0.968071794258511	-0.03180574095004	-0.0260351609574062	NXN	0.0260351609574062
69	chr6	8436218	8436520	303	*	4	0.0224703995376788	0.991943930260136	0.831698465778196	0.993806934576182	-0.0361267854652356	-0.0264347689931152	NA	0.0264347689931152
70	chr11	111249659	111250201	543	*	5	0.0223561855206739	0.967437782417372	0.792705296633455	0.993303160278987	-0.0355387513607595	-0.0265039218118306	POU2AF1	0.0265039218118306
71	chr6	31804078	31804562	485	*	6	0.00400554573723584	0.986225387522084	0.80563669689309	0.997919350760738	-0.0361292964142963	-0.026533228604496	C6orf48	0.026533228604496
72	chr11	69259247	69260271	1025	*	8	0.00126092085992917	0.993170355127287	0.78225940257263	0.999102815112613	0.0505573506512795	0.0270088787963549	AP000439.2	0.0270088787963549
73	chr11	121447276	121447545	270	*	4	0.00249410892793354	0.912181205501472	0.750289911733154	0.970535127391109	0.0380985432297226	0.0275297415582662	SORL1	0.0275297415582662
74	chr7	27137922	27138974	1053	*	8	3.13041736063139e-05	0.98672268845419	0.771365864600896	0.998697165214374	-0.0372521513361376	-0.0276044399193557	HOTAIRM1	0.0276044399193557
75	chr6	31148332	31148748	417	*	15	1.55933345373388e-05	0.999665769751098	0.801071518750166	0.9999979274211	-0.0603956561794713	-0.0292028737162359	POU5F1	0.0292028737162359
76	chr12	96389066	96390366	1301	*	10	0.000534178837871864	0.997832073623399	0.798744227991773	0.999893978919372	0.0448459117235359	0.0292535571277154	RP11-256L6.3, HAL	0.0292535571277154
77	chr3	159557493	159558031	539	*	7	0.0139933902699279	0.9875024502862	0.79467229275325	0.998685050468288	-0.0473656610033311	-0.0293684574414953	IQCJ-SCHIP1, SCHIP1	0.0293684574414953
78	chr2	128458240	128458556	317	*	9	0.0153255046887466	0.996735185256054	0.809342491191423	0.999845488329953	0.038506952851623	0.0294123450647305	NA	0.0294123450647305
79	chr6	31539539	31540750	1212	*	17	1.35488715190557e-08	0.999898636926891	0.794580632121024	0.99999932344355	-0.0504031749460536	-0.0294703040889418	LTA	0.0294703040889418
80	chr16	57713544	57714235	692	*	4	7.6826056536055e-06	0.91968216156991	0.730265206754856	0.964425163098872	0.0402440611203532	0.0295324004783681	GPR97	0.0295324004783681
81	chr2	219187295	219187432	138	*	4	0.042064725451638	0.931098444322651	0.767497617120544	0.977499782482621	0.0334460333224989	0.0298147764711294	PNKD	0.0298147764711294
82	chr19	852114	853054	941	*	6	0.00159466048615199	0.981559372868919	0.789978900614936	0.996847823018747	0.0596322156966635	0.0298479863790586	ELANE	0.0298479863790586
83	chr17	1665119	1665303	185	*	6	0.0057475688343953	0.971576856855028	0.777701345312032	0.995517538372835	0.0399269990184098	0.0302136527108598	SERPINF1	0.0302136527108598
84	chr1	153363264	153363727	464	*	4	0.0256808831877024	0.958684406992261	0.801403101811655	0.987526783859559	0.0376845823971891	0.0302374009828805	S100A8	0.0302374009828805
85	chr15	91305449	91306100	652	*	5	0.0156276697451735	0.94376603035069	0.760773878671447	0.987026603853777	0.0380082566953141	0.0304606742964235	BLM	0.0304606742964235
86	chr7	99970448	99971016	569	*	6	0.0126043493126876	0.971469865779684	0.778092358859522	0.995549702170132	0.0413999728813919	0.0312451335432095	PILRA	0.0312451335432095
87	chr19	827429	828170	742	*	10	4.21773889082522e-06	0.990874641042078	0.768182851273864	0.999595229294357	0.0441572866989979	0.0312962896286906	AZU1	0.0312962896286906
88	chr14	102289904	102290370	467	*	4	0.00569060281316691	0.938719226397585	0.769818437884749	0.978739389254963	-0.0429335134875328	-0.0313377892510348	PPP2R5C	0.0313377892510348
89	chr4	25090198	25090665	468	*	6	0.000514272577709024	0.972963819126296	0.777564014602084	0.995565293728914	-0.0510133952898476	-0.031607518114715	NA	0.031607518114715
90	chr2	219246302	219247055	754	*	9	0.00158034567760934	0.998556725506506	0.812615303128298	0.999877763439089	0.0690210861357622	0.0319457990940659	SLC11A1	0.0319457990940659
91	chr11	5617703	5617856	154	*	4	0.0380399070997463	0.957986758293191	0.805025472019358	0.988139063814748	-0.0427439675040592	-0.0328149787165799	TRIM6, HBG2, AC015691.13	0.0328149787165799
92	chr19	1155030	1155738	709	*	5	0.00742297729665173	0.949682645824707	0.765860155280789	0.988346647050141	0.0452735161119944	0.0328542658683909	SBNO2	0.0328542658683909
93	chr3	122043799	122044172	374	*	5	0.0172824379194533	0.983055935857545	0.808306675697418	0.995662471563936	0.0611641818707599	0.0337406476052654	CSTA	0.0337406476052654
94	chr1	21619471	21619582	112	*	4	0.0418863836796722	0.921534046109783	0.760229255072219	0.974535407068735	-0.0357332500422825	-0.034518170589042	ECE1	0.034518170589042
95	chr2	234294036	234294650	615	*	5	2.74183784627246e-05	0.93319100019759	0.747998185648077	0.983666517785981	-0.0451502620544045	-0.0352093999341411	DGKD, AC019221.4	0.0352093999341411
96	chr11	102638470	102638706	237	*	4	0.0315758291455442	0.941723124863158	0.774945663142351	0.980353523817128	-0.0585503481342168	-0.0358859204828644	WTAPP1, AP000647.3	0.0358859204828644
97	chr5	23507458	23507656	199	*	6	0.0318258885178985	0.979728748080718	0.794089935678394	0.997054547958244	-0.0483620716107926	-0.0361060746109387	PRDM9	0.0361060746109387
98	chr16	8806359	8807308	950	*	15	5.26553979829042e-15	0.998697017832586	0.765635092533799	0.999981812874665	-0.0591982825680525	-0.0366427188683688	ABAT	0.0366427188683688
99	chr8	130695977	130696198	222	*	5	0.0336935471279127	0.967363971474638	0.789191776792466	0.992884450026791	0.0516810860365856	0.0373219982635934	NA	0.0373219982635934
100	chr1	161183762	161184489	728	*	4	0.0145486879378964	0.909512155620971	0.748182398103911	0.969565248260183	0.0477188041537186	0.0375523665603234	NDUFS2	0.0375523665603234
101	chr4	680656	681509	854	*	6	7.24376514880704e-05	0.985431593047347	0.782635163625659	0.996305604128702	0.0651062635483368	0.0386083590690087	MFSD7	0.0386083590690087
102	chr11	503270	503807	538	*	6	0.0221820996041561	0.97229632899028	0.781669114896373	0.995879766732764	0.0612439495099262	0.0388794046316174	RNH1	0.0388794046316174
103	chr15	90547692	90548061	370	*	4	0.0120808297286401	0.939238599437021	0.772197706509706	0.979432553607138	0.0522683916085527	0.0392767176340581	ZNF710	0.0392767176340581
104	chr3	112012867	112013231	365	*	4	0.00717436633421106	0.954609946842226	0.780312064573279	0.982524411271181	-0.0611058512344896	-0.0409723272177726	SLC9C1	0.0409723272177726
105	chr17	406137	406501	365	*	7	0.0109916794140213	0.985179833057228	0.790805424584545	0.998489300601812	0.0654001503837343	0.0412416633080699	RP5-1029F21.3	0.0412416633080699
106	chr9	137263360	137263731	372	*	4	0.01143538589773	0.92700078067525	0.762297530328791	0.975657421742012	0.0573849501453685	0.0417352435937375	RXRA	0.0417352435937375
107	chr13	51289696	51289912	217	*	4	0.0435226016444507	0.929626783100516	0.76670185946223	0.977151327771392	0.0505286197511686	0.0430541618883498	DLEU1, DLEU7	0.0430541618883498
108	chr11	94277826	94279068	1243	*	10	4.3437188689859e-06	0.994193018277949	0.773710072699884	0.999685443124933	0.0776174444065143	0.0431678725842822	PIWIL4, FUT4, RP11-867G2.8	0.0431678725842822
109	chr17	7253189	7254443	1255	*	10	0.000324758217439177	0.994916880049155	0.783471176225153	0.999784095803119	0.0613773071704117	0.0435157762811966	ACAP1	0.0435157762811966
110	chr19	15391832	15391946	115	*	4	0.0393203383846085	0.923753192674137	0.761578987369959	0.975150756380264	0.0555417517761379	0.0448628758406236	BRD4	0.0448628758406236
111	chr7	158045980	158046358	379	*	6	0.000363871607604308	0.957445586107683	0.756836400789844	0.992677809215446	-0.0706377006028329	-0.0502590858039177	PTPRN2	0.0502590858039177
112	chr17	80708279	80709150	872	*	6	3.00695266636669e-11	0.942035948364103	0.728984537716632	0.987666178990439	0.0850171356806578	0.0601296884081555	FN3K	0.0601296884081555
113	chr21	47604052	47605174	1123	*	9	1.00524899618521e-07	0.978974249364928	0.749448162994175	0.998546199754141	0.0814361837042631	0.0606521273528094	AP001468.58, SPATC1L	0.0606521273528094
